# Supplementary material for: Health literacy strengths and limitations among rural fishing communities in Egypt using the Health Literacy Questionnaire (HLQ)
Source: PLoS One. 2020 Jul 16;15(7):e0235550. doi: 10.1371/journal.pone.0235550 (PMC7365439; doi:10.1371/journal.pone.0235550)
Supplement: S1 Data — (XLSX) [file pone.0235550.s001.xlsx]

## Sheet: personal_data
ID	area code	Age	Q2	Q5	Q10_education	Q11	Q12	Q13	Q14	Q14_a	Q14_b	Q14_C	Q15	Q16	Q17	Q18	Q19	occupation
1	1	44	1	1	6	8	9	0	0	0	10	30	0	2	4	1	1	0
2	1	74	1	1	6	6	1	0	0	0	20	50	0	8	4	1	0	0
3	1	58	1	1	6	8	9	0	1				0	2	4	1	1	0
4	1	34	1	1	6	8	9	0	1				0	0,1	4	1	1	0
5	1	54	1	1	6	8	9	0	1				0	2	4	1	1	0
6	1	49	1	1	3	8	9	2	1				0	6	0	999	1	0
7	1	50	1	1	8	8	9	1	1				0	1,10	0	999	1	0
8	1	55	1	1	8	4	9	0	0	0	5	25	0	1	0	1	1	0
9	1	65	1	1	0	8	1	1	1				0	0	0	1	1	0
10	1	59	1	1	0	1	9	0	1				0	2	0	1	1	0
11	1	56	1	1	0	0	9	1	0	0	3	20	0	0,1	4	1	1	0
12	1	51	1	1	4	8	9	2	1				0	0,1	0	0	1	0
13	1	50	1	1	6	8	9	3	0	0	10	10	0	0	4	1	1	0
14	1	27	1	1	3	0	9	1	1				0	1,5	0	999	1	0
15	1	70	1	1	6	8	9	0	0	0	20	30	0	0,1,2	4	1	1	0
16	1	48	1	1	6	1	9	0	0	0	8	35	0	0	4	1	1	0
17	1	65	1	1	6	6	1	0	1				0	1	4	999	1	0
18	1	56	1	1	6	4	9	0	0	0	20	35	0	0,1	4	1	1	0
19	1	58	1	1	0	8	9	0	1				0	0,2,6	4	1	1	0
20	1	59	1	1	6	0	9	1	1				0	0	4	1	1	0
21	1	42	1	1	6	0	9	1	1				0	8	4	1	1	0
22	1	63	1	1	6	8	9	1	1				0	6	4	1	1	0
23	1	35	1	1	0	1	9	0	1				0	1	1	999	1	0
24	1	47	1	1	6	8	9	0	1				0	1	4	1	1	0
25	1	61	1	1	6	8	9	1	1				0	6,2	4	1	1	0
26	1	34	1	1	6	0	9	0	0	0	20	15	0	0,1	4	1	1	0
27	1	61	1	1	6	1	9	0	1				0	0	4	999	1	0
28	1	62	1	1	6	1	9	0	0	0	20	20	0	0	4	999	1	0
29	1	38	1	1	6	0	9	1	0	0	20	17	0	0	4	1	1	0
30	1	60	1	1	6	0	9	0	1				0	8	4	1	1	0
31	1	51	1	1	6	1	9	0	1				0	2	4	1	1	0
32	1	70	1	1	0	8	1	0	1				0	0,2	4	0	1	0
33	1	56	1	1	0	0	9	2	1				0	8	4	1	1	0
34	1	62	1	1	6	8	9	0	1				0	0,1,6	4	1	1	0
35	1	62	1	1	6	8	9	0	1				0	0	4	999	1	0
36	1	48	1	1	3	8	9	3	0	0	20	30	0	8	0	1	1	0
37	1	65	1	1	6	8	9	0	0	0	10	50	0	0	4	1	1	0
38	1	55	1	1	6	8	9	0	1				0	8	4	1	1	0
39	1	37	1	1	6	0	9	0	1				0	8	4	1	1	0
40	1	47	1	1	6	1	9	0	0	0	6	38	0	0,1	4	999	1	0
41	1	52	1	1	6	8	9	3	1				0	8	4	1	1	0
42	1	42	1	1	6	8	9	0	1				0	0,1	4	1	1	0
43	1	30	1	1	6	0	9	2	0	0	10	15	0	8	3	999	1	0
44	1	24	1	1	3	1	9	1	0	0	20	16	0	8	0	1	0	0
45	1	49	1	1	6	8	9	3	0	0	20	20	0	8	4	1	1	0
46	1	52	1	1	6	0	9	1	0	0	20	40	0	8	4	999	1	0
47	1	52	1	1	6	8	9	0	0	0	15	20	0	0,1	4	1	1	0
48	1	63	1	1	6	0	9	2	1				0	8	4	1	1	0
49	1	55	1	1	9	8	9	0	0	0	20	35	0	0,1,6	4	1	0	0
50	1	45	1	1	6	8	9	0	1				0	8	4	1	1	0
51	1	45	1	1	6	8	9	1	1				0	9	4	1	1	0
52	1	54	1	1	6	0	9	0	1				0	8	4	1	1	0
53	1	65	1	1	6	0	9	0	1				0	1	4	1	1	0
54	1	50	1	1	6	8	9	0	0	0	20	10	0	8	4	999	1	0
55	1	56	1	1	3	8	9	1	1				0	0,6	4	1	1	0
56	1	66	1	1	0	4	1	0	1				0	5	4	1	1	0
57	1	48	1	1	0	1	9	1	0	0	20	18	0	8	4	999	1	0
58	1	52	1	1	6	0	9	1	0	0	20	30	0	8	4	1	1	0
59	1	70	1	1	6	8	10	0	1				0	6,9	4	1	1	0
60	1	21	1	0	2	4	9	2	1				0	1,5	0	1	1	0
61	1	35	1	1	6	0	9	1	1				0	8	4	1	1	0
62	1	40	1	1	6	8	9	3	1				0	8	4	1	1	0
63	1	61	1	1	6	0	1	1	1				0	0	4	1	1	0
64	1	37	1	1	6	0	9	1	1				0	0,1	4	1	1	0
65	1	54	1	1	6	0	9	1	0	0	20	30	0	8	4	1	1	0
66	1	84	1	1	6	5	1	0	1				0	8	4	1	1	0
67	1	19	1	1	2	1	9	0	1				0	8	1	1	1	0
68	1	42	1	1	6	8	9	0	1				0	0,1	4	1	1	0
69	1	42	1	1	1	0	9	2	0	0	40	30	0	0	3	1	1	0
70	1	38	1	1	6	0	9	1	0	0	20	10	0	8	4	1	1	0
71	1	23	1	1	3	8	9	0	1				0	0,1	0	1	1	0
72	1	23	1	1	0	8	9	0	0	0	20	16	0	8	0	1	1	0
73	1	50	1	1	0	0	9	1	1				0	8	3	1	1	0
74	1	57	1	1	0	1	9	1	1				0	8	0	1	1	0
75	1	48	1	1	6	1	9	1	0	0	20	14	0	0,2	4	999	0	0
76	2	55	1	1	6	6	9	0	1				0	8	4	1	1	0
77	2	50	0	1	6	2	9	0	1				0	0,1,2	3	999	1	0
78	2	18	1	1	3	4	9	1	1				0	0	4	1	1	0
79	2	42	1	1	4	1	9	0	1				0	0	4	1	1	0
80	2	55	1	1	0	1	9	0	0	0	5	30	0	0,1	3	1	1	0
81	2	22	1	1	4	8	9	0	1				0	8	0	1	1	0
82	2	32	1	1	5	3	9	1	0	0	10	14	0	8	0	999	999	0
83	2	41	1	1	6	1	9	0	1				0	8	4	1	1	0
84	2	25	1	1	6	1	9	1	1				0	0	4	1	1	0
85	2	63	1	1	0	1	9	0	1				0	0,1	3	1	1	0
86	2	56	1	1	0	1	9	2	1				0	0	2	1	1	0
87	2	52	1	1	6	0	9	1	1				0	0,1	4	0	0	0
88	2	47	1	1	8	0	9	0	1				0	0,1	4	999	1	0
89	2	20	1	1	1	1	9	1	1				0	2	0	999	1	0
90	2	45	1	1	0	1	9	2	1				0	0,1	4	1	1	0
91	2	24	0	1	0	2	9	0	1				0	0,1,5	3	999	1	3
92	2	55	0	1	0	2	9	0	1				0	0,1	4	999	1	3
93	2	34	0	1	6	8	9	0	1				0	8	4	999	1	3
94	2	53	0	1	6	5	9	0	1				0	0,9	4	1	1	3
95	2	20	0	1	0	2	9	0	1				0	0,1,2	3	1	1	3
96	2	34	0	0	6	8	9	0	1				0	1,10	4	1	1	3
97	2	51	0	1	6	8	9	0	1				0	0,1,2,6	4	1	1	3
98	2	25	1	1	1	8	9	1	0	1			0	1	4	1	1	5
99	2	31	0	1	6	8	9	0	1				0	8	4	1	1	3
100	2	30	0	1	3	1	9	1	1				0	8	4	0	1	999
101	2	31	0	1	0	8	9	0	1				0	1	4	1	0	3
102	2	41	0	1	0	8	9	0	1				0	0,1,2,5	4	1	1	6
103	2	53	1	1	0	0	9	0	1				0	6	4	0	1	6
104	2	32	0	1	6	8	9	0	1				0	8	4	1	1	3
105	2	52	0	1	6	2	9	0	1				0	8	4	1	1	3
106	2	28	0	1	4	0	9	1	1				0	8	0	1	999	7
107	2	35	0	1	6	8	9	0	1				0	0,1	4	1	0	3
108	2	25	0	1	1	2	9	1	1				0	8	3	1	1	3
109	2	39	0	1	3	1	9	1	1				0	8	4	0	1	7
110	2	53	0	1	6	8	9	0	1				0	8	4	1	1	3
111	2	23	0	1	3	8	9	1	1				0	8	2	1	0	3
112	2	60	0	1	6	8	9	0	1				0	0,1,2,6	4	1	0	3
113	2	26	0	1	3	8	9	0	1				0	0,1,	2	1	1	3
114	2	33	0	0	2	2	9	1	1				0	0	2	1	1	3
115	2	57	1	1	2	0	9	3	1				0	0,1	0	999	1	7
116	2	43	0	1	6	2	9	2	1				0	2	4	1	1	3
117	2	45	0	1	6	0	9	0	1				0	8	4	1	0	8
118	2	22	0	1	3	2	9	0	1				0	0	0	0	0	3
119	2	39	0	1	6	2	9	0	1				0	8	4	1	1	3
120	2	32	0	1	2	2	9	1	1				0	1,2	4	1	0	3
121	2	51	0	1	0	2	9	0	1				0	0,1	3	1	1	3
122	2	36	0	1	0	2	9	1	1				0	8	4	999	1	999
123	2	65	0	0	6	5	1	0	1				0	0,7	4	1	1	3
124	2	27	0	1	6	2	9	1	1				0	2	4	1	1	3
125	2	43	0	1	4	0	9	1	1				0	0,1	3	0	1	7
126	2	30	0	1	0	8	9	0	1				0	1	4	1	1	3
127	2	40	0	1	6	8	9	0	1				0	1	4	1	1	3
128	2	52	0	1	6	2	9	0	1				0	0	4	1	1	3
129	2	28	0	1	2	0	9	0	1				0	8	2	1	0	8
130	2	54	0	1	6	2	9	0	1				0	0,1	4	1	1	3
131	2	35	0	1	6	1	9	0	1				0	8	4	1	1	7
132	2	42	0	1	0	2	9	2	1				0	8	0	1	1	3
133	2	41	0	1	6	2	9	2	1				0	0,1	4	1	1	3
134	2	45	0	1	0	6	9	2	1				0	0,1	4	1	1	3
135	2	22	1	1	4	8	9	0	1				0	0,1	0	999	1	9
136	2	24	0	1	3	8	9	0	1				0	0	4	1	1	3
137	2	52	0	1	6	2	9	1	1				0	0,2	4	999	1	3
138	2	35	0	1	6	8	9	0	1				0	0,1	4	999	1	3
139	2	61	1	1	6	5	9	1	1				0	8	4	1	1	999
140	2	28	1	1	0	0	9	0	0	0	20	10	0	10	4	999	1	999
141	2	44	0	1	1	2	9	1	1				0	1	4	1	1	3
142	2	26	0	1	2	2	9	1	1				0	0,1	4	1	1	3
143	2	25	0	1	2	2	9	1	1				0	8	0	1	0	999
144	2	36	1	1	0	1	9	3	1				0	1	3	999	1	5
145	2	21	1	1	2	8	9	1	1				0	8	1	1	1	999
146	2		0	0	0	2	0	0	1				0	0,1	3	1	1	3
147	2	30	0	1	6	2	9	1	1				0	1	4	1	1	999
148	2	25	0	1	6	8	9	0	1				0	8	4	1	1	3
149	2	22	0	1	6	8	9	1	1				0	0,1	4	999	1	3
150	2	72	1	1	6	8	1	1	0	0	10	30	0	2	4	1	1	999
151	2	55	0	1	6	2	9	0	1				0	0	4	1	1	3
152	2	34	0	1	6	2	9	2	1				0	0,1	4	1	1	3
154	2	25	0	1	6	8	9	0	1				0	8	4	1	1	3
155	2	22	0	1	6	2	9	0	1				0	8	4	1	1	3
156	2	46	0	1	6	2	9	0	1				0	0	4	1	1	3
157	2	38	0	1	6	6	9	2	1				0	0,1,6	4	1	1	3
158	2	40	0	1	3	2	9	0	1				0	0,1	4	1	1	3
159	2	48	1	1	4	0	10	1	1				0	8	0	0	1	7
160	2	35	0	1	6	2	9	0	1				0	8	4	1	1	999
161	2	35	0	1	6	2	9	0	1				0	0,1,2,3	4	1	1	999
162	2	40	0	1	3	2	9	0	1				0	8	4	1	0	999
163	2	21	0	1	2	2	9	0	1				0	8	2	1	1	3
164	2	51	0	0	6	2	9	1	1				0	8	4	1	1	999
165	2	18	1	1	1	8	9	1	1				0	8	1	1	1	9
166	2	24	0	1	3	8	9	1	1				0	8	0	1	1	7
167	2	44	0	1	1	2	9	0	1				0	0	4	1	1	999
168	2	31	1	1	6	2	9	0	1				0	0	4	1	1	3
169	2	34	0	1	3	8	9	1	1				0	8	4	1	0	999
170	2	57	0	1	0	2	9	1	1				0	0,1,6	4	1	1	3
171	2	28	0	1	2	2	9	1	1				0	8	3	1	1	3
172	2	55	0	1	1	8	9	0	1				0	2,6	4	1	1	999
173	2	64	0	1	6	2	9	0	1				0	2	4	1	1	3
174	2	18	1	1	1	8	9	0	1				0	8	0	999	1	9
175	2	25	1	1	4	1	9	2	1				0	8	0	1	1	10
176	2	20	1	1	2	0	9	3	1				0	8	0	1	1	5
178	2	71	1	0	0	6	9	0	1				0	0,1	4	1	1	10
179	3	40	1	1	6	0	9	1	1				0	8	4	1	1	0
180	3	33	0	1	6	0	9	0	1				0	1	4	999	1	3
181	3	24	1	1	1	6	9	0	0	0	10	10	0	1	3	1	1	5
182	3	30	0	1	1	8	9	0	1				0	2	4	999	1	3
183	3	35	0	1	2	0	9	0	1				0	1	0	999	1	3
184	3	60	0	1	0	6	9	1	1				0	1,2	4	1	1	3
185	3	34	0	1	0	2	9	1	1				0	8	3	1	1	0
186	3	40	0	1	0	2	9	1	1				0	1,6	3	1	1	3
187	3	34	0	1	6	8	9	3	1				0	1	4	999	0	3
188	3	30	0	1	6	3	1	0	1				0	3	4	999	1	3
189	3	37	0	1	0	6	9	3	1				0	1	3	1	1	3
190	3	55	0	1	6	5	9	1	1				0	1	4	1	1	3
191	3	67	1	1	6	8	9	1	1				0	1	4	1	0	8
193	3	40	0	1	1	2	9	0	1				0	1	4	1	1	3
194	3	20	0	1	6	8	9	0	1				0	0	4	1	0	3
195	3	28	0	1	6	2	9	0	1				0	1	4	1	1	0
196	3	37	0	1	6	2	9	0	1				0	1	4	1	0	0
197	3	31	0	1	0	3	10	1	1				0	8	4	1	1	3
198	3	38	0	0	1	1	9	0	1				0	1	0	1	1	0
199	3	56	1	1	0	1	9	2	1				0	1	3	1	1	0
200	3	34	0	1	6	5	9	0	1				0	8	3	1	1	3
201	3	19	1	1	4	0	9	0	1				0	8	0	1	1	0
202	3	30	0	1	0	6	9	1	1				0	1	3	1	999	3
203	3	21	1	1	3	0	9	0	0	0	10	9	0	3	0	1	1	0
204	3	55	0	1	6	8	1	0	1				0	1	4	1	1	3
205	3	60	1	1	2	1	9	1	1				0	1	3	1	1	5
206	3	23	1	1	3	0	9	2	1				0	8	4	1	1	1
207	3	61	0	1	1	6	1	0	1				0	1	4	1	1	3
208	3	25	1	1	1	0	9	0	0	0	10	10	0	8	0	1	1	0
209	3	28	0	1	0	2	9	0	1				0	1	4	1	1	3
210	3	18	1	1	0	1	9	0	1				0	1	4	1	999	0
211	3	27	0	1	3	8	9	0	1				0	8	4	1	1	3
212	3	75	0	0	0	6	1	0	1				0	1	3	1	1	3
213	3	52	1	1	0	0	9	0	1				0	1	4	1	1	0
214	3	38	0	1	6	5	9	0	1				0	8	4	1	1	3
215	3	59	1	1	4	0	9	1	1				0	8	4	1	1	7
216	3	27	0	1	0	6	9	3	1				0	1	4	1	1	3
217	3	29	0	1	4	0	9	1	1				0	1	4	0	1	7
218	3	50	1	0	0	1	9	1	1				0	1	3	0	1	0
219	3	51	1	1	0	8	9	1	1				0	1	4	1	1	0
220	3	50	0	1	6	2	9	0	1				0	1	4	1	1	3
221	3	40	0	1	0	6	9	1	1				0	1,6	4	1	1	3
222	3	34	0	1	3	6	9	1	1				0	8	3	1	0	3
223	3	21	0	1	2	1	9	1	0	1			0	8	0	1	1	0
224	3	19	1	1	2	8	9	0	0	0	15	9	0	8	0	1	1	9
225	3	38	0	1	0	8	9	2	1				0	8	3	1	1	3
226	3	20	0	1	2	8	9	1	1				0	8	3	1	1	9
227	3	58	0	1	6	8	9	0	1				0	10	4	1	0	3
228	3	30	0	1	4	5	9	0	1				0	1	4	1	1	10
229	3	26	0	1	1	2	9	0	1				0	1	4	1	0	3
230	3	35	0	1	6	5	9	0	1				0	8	3	1	1	3
231	3		0	1	6	5	9	2	1				0	0,1,2	4	1	1	0
232	3	28	0	1	3	8	9	1	1				0	1	0	1	1	3
233	3	45	0	1	0	5	9	0	1				0	1,5	4	1	1	3
234	3	30	1	1	4	0	9	0	0	0	12	10	0	8	4	1	1	7
235	3	40	0	1	0	8	9	3	1				0	1	4	1	1	3
236	3	32	0	1	0	2	9	0	1				0	1,2	3	1	1	3
237	3	26	1	1	6	6	9	1	0	0	20	13	0	8	3	1	1	1
238	3	33	0	1	0	2	9	0	1				0	8	3	1	1	3
239	3	26	0	1	2	5	9	1	1				0	2	4	1	1	0
240	4	29	0	1	2	2	9	0	1				0	10	0	1	1	3
241	1	30	0	1	2	2	9	2	1				0	8	0	1	0	3
242	1	40	0	1	0	2	9	1	1				0	8	4	1	1	3
243	4	37	0	1	3	2	9	1	1				0	8	4	1	1	3
244	1	59	0	1	0	2	9	1	1				0	8	4	1	1	3
245	4	32	1	1	2	0	9	1	1				0	8	4	1	1	1
246	4	34	1	1	1	0	9	0	1				0	2	1	1	1	7
247	4	47	0	1	6	8	9	3	1				0	1,7	4	0	1	3
248	4	34	0	1	0	2	9	0	1				0	10	0	999	1	3
249	4	89	1	1	1	5	1	1	1				0	1,2	4	1	1	10
250	4	58	0	1	0	2	9	0	1				0	10	0	1	1	3
251	4	64	0	1	6	2	1	0	1				0	1,10	4	1	1	3
252	4	46	0	1	6	2	9	1	1				0	1,2	4	1	1	3
253	4	48	0	1	6	2	9	2	1				0	1,2	4	1	0	3
254	4	51	0	1	6	2	9	1	1				0	1	4	1	1	3
255	4	54	0	1	6	2	9	0	1				0	1	4	1	1	3
256	4	66	1	1	6	5	1	0	1				0	1	4	0	1	0
257	4	46	1	1	6	0	9	1	0	0	30	30	0	8	4	1	1	0
258	4	68	1	1	6	0	9	0	1				0	8	4	1	1	0
259	4	77	1	1	6	5	1	1	1				0	2	4	1	1	10
260	4	39	0	1	3	2	9	1	1				0	1	4	1	1	3
261	1	52	0	1	0	2	8	1	1				0	1	4	1	1	3
262	1	43	0	1	0	2	9	1	1				0	5	4	1	1	3
263	4	48	0	1	0	2	9	0	1				0	2	0	1	1	3
264	4	36	0	1	6	2	9	0	1				0	1	1	1	1	3
265	1	38	0	1	0	2	9	1	1				0	3	4	1	1	3
266	4	52	0	1	6	2	9	1	1				0	1,6	4	1	1	3
267	1	78	0	1	0	2	1	0	1				0	1	4	1	0	3
268	4	37	0	1	0	2	9	1	1				0	1	4	1	1	3
269	4	26	0	1	6	1	9	0	1				0	8	4	1	1	0
270	1	55	0	1	0	2	9	0	1				0	8	4	1	1	3
271	1	55	0	1	0	2	9	1	1				0	8	4	1	1	3
272	4		0	1	6	5	9	1	1				0	1,2	4	1	1	10
273	4	18	1	1	0	1	9	0	1				0	8	0	1	1	0
274	4	65	0	1	6	2	9	0	1				0	1,2	4	1	999	3
275	4	45	0	1	0	2	9	0	1				0	6	0	1	1	3
276	4	81	1	1	6	5	1	1	1				0	0,1	4	1	1	10
277	4	79	1	1	0	1	1	1	0	0	10	40	0	8	0	1	1	0
278	4	77	1	1	0	1	1	1	1				0	3	0	1	1	0
279	4	50	1	1	0	0	9	1	0	0	10	40	0	1,2	4	1	0	0
280	1	38	0	1	0	2	9	1	1				0	8	4	1	0	3
281	4	45	1	1	0	0	9	1	0	0	20	18	0	1	4	1	1	0
282	4	74	0	1	0	2	1	0	1				0	2	0	1	1	3
283	4	50	1	1	0	0	0	1	1				0	3	4	1	1	7
284	4	40	0	1	2	2	9	0	1				0	0	1	1	1	3
285	4	59	0	1	6	2	9	0	1				0	1,2	4	1	1	3
286	4	48	0	1	6	2	9	0	1				0	0,1,5	4	1	1	3
287	4	63	1	1	0	1	9	0	1				0	1	0	1	1	0
288	4	73	0	1	0	6	1	1	1				0	2	0	1	1	10
289	1	20	0	1	0	2	9	1	1				0	8	4	1	0	3
290	4	49	0	0	6	2	9	0	1				0	3	4	1	1	3
291	4	66	1	1	0	1	1	1	1				0	2	0	1	1	0
292	1	50	0	1	0	2	10	0	1				0	8	4	1	1	3
293	4	64	1	1	0	1	9	1	0	0	10	30	0	2	0	1	1	0
294	4	51	0	1	6	5	9	1	1				0	1	4	1	0	3
295	1	30	0	1	0	2	9	0	1				0	8	4	1	0	3
296	1	36	0	1	0	2	9	1	1				0	8	4	1	1	3
297	1	59	0	1	0	2	9	3	1				0	0	4	1	0	3
298	4	28	0	1	2	2	10	0	1				0	1,3,5	4	1	1	3
299	4	45	1	1	6	5	9	2	0	0	20	27	0	2,6	4	1	1	10
300	1	69	1	1	0	0	1	1	0	0	20	35	0	1	4	1	1	0
301	4	32	1	1	0	0	9	3	0	0	40	22	0	1,2,5	3	1	1	7
302	4	60	1	1	0	1	9	2	1				0	1,2	4	1	1	0
303	4	66	1	1	6	0	9	1	1				0	8	4	1	1	0
304	4	73	1	1	6	5	1	0	1				0	8	4	1	1	10
305	4	54	1	1	6	0	9	0	0	0	20	35	0	1,2	4	1	1	0
306	4	59	1	1	1	1	9	1	0	0	5	20	0	1	0	1	1	0
307	4	40	1	1	0	1	9	1	0	0	10	20	0	8	0	1	1	0
308	4	89	1	1	0	5	1	1	1				0	1,2	4	1	1	0
309	1	61	1	1	0	0	9	1	0	0	25	50	0	8	4	1	1	0
310	4	44	1	1	0	0	9	2	0	0	20	10	0	2	4	1	1	0
311	1	85	1	1	0	5	1	0	1				0	8	4	1	1	10
312	4	28	0	1	6	5	9	0	1				0	8	4	1	1	3
314	4	59	1	1	6	5	9	1	0	0	20	40	0	1	4	1	1	10
315	4	77	1	1	6	5	1	1	1				0	3	4	0	1	10
316	4	35	1	1	6	0	9	1	0	0	6	10	0	1	4	1	1	0
317	4	79	1	1	4	5	1	1	1				0	1,2	4	1	1	10
318	4	85	1	1	6	5	1	0	1				0	8	4	1	1	10
319	1	24	0	1	2	2	9	0	1				0	8	0	1	0	3
320	4	84	1	0	6	5	1	1	1				0	1,5	4	0	1	0
321	1	23	0	1	3	3	9	1	1				0	8	0	999	1	9
322	1	47	0	1	0	2	9	0	1				0	1	4	1	1	3
323	4	58	1	1	6	0	9	0	1				0	1,2,6	4	1	1	0
324	1	53	0	1	0	2	9	0	1				0	8	4	1	1	3
325	1	42	0	1	0	2	9	0	1				0	1	4	1	1	3
326	1	42	0	1	0	2	9	1	1				0	8	4	1	1	3
327	4	55	1	1	0	1	9	1	0	0	10	30	0	8	0	1	1	7
328	1	37	0	1	0	2	9	1	1				0	8	4	1	1	3
329	4	39	1	1	3	0	9	3	1				0	8	0	1	1	7
330	1	56	0	0	2	0	9	2	1				0	1,2,6	0	0	1	7
331	4	57	1	1	6	5	9	0	1				0	8	4	1	1	0
332	4	45	1	1	6	0	9	1	0	0	20	25	0	1	4	1	1	0
333	4	82	1	1	0	0	1	1	1				0	1	3	1	1	0
334	4	37	0	1	1	2	9	1	1				0	2	0	1	1	3
335	4	25	0	1	2	2	9	0	1				0	2	4	1	1	3
336	4		0	1	6	2	9	1	1				0	3	4	1	1	3
337	4	36	0	1	0	2	9	1	1	1			0	1,2	4	1	1	3
338	1	56	1	1	0	0	10	2	0	0	40		0	8	4	1	1	0
339	4	62	1	1	6	5	9	2	0	0	20	40	0	0,1,2,6	4	1	1	10
340	4	62	1	1	0	0	1	1	1				0	8	4	1	1	0
341	5	44	1	1	0	0	9	0	1				0	0	3	1	1	0
342	5	39	1	1	0	1	9	0	1				0	1,2,3	4	1	0	0
343	5	50	1	1	0	1	9	1	0	0	20	3	0	0,1	4	1	1	0
344	5	18	1	1	2	1	9	0	0	0	20	5	0	1,6	4	1	0	0
345	5	31	1	1	6	1	9	0	0	0	20	10	0	1,3	4	1	1	0
346	5	21	1	1	0	1	9	1	1				0	0,2	1	1	1	0
347	5	20	1	1	0	0	9	0	0	0	20	11	0	0,1,6	4	1	1	0
348	5	52	1	1	6	1	10	0	1				0	6	4	1	0	0
349	5	41	1	1	2	1	9	0	0	0	40	25	0	1,2	4	1	0	0
350	5	39	1	1	0	0	9	0	0	1	10	2	0	0,1,2	4	1	1	0
351	5	33	0	1	6	2	9	1	1				0	0	4	1	1	3
352	5	38	0	1	6	2	9	1	1				0	1	4	1	0	3
353	5	22	0	1	6	2	9	0	1				0	1	4	1	1	3
354	5	42	0	1	6	2	9	1	1				0	7	4	0	0	3
355	5	31	0	1	1	2	9	0	1				0	1,2	4	1	0	3
356	5	39	0	1	1	2	9	0	1				0	0,1,7	3	1	0	3
357	5	37	0	1	4	0	9	0	1				0	0,1	1	1	0	7
358	5	20	0	1	2	2	9	0	1				0	8	4	1	0	3
359	5	31	0	1	6	2	9	1	1				0	1,2	4	1	0	3
360	5	32	0	1	6	2	9	1	1				0	0,1	4	1	1	3
361	5	40	1	1	0	0	9	1	0	0	20	10	0	8	4	1	1	0
362	5	28	1	1	0	1	9	1	1				0	1,7	4	1	1	0
363	5	39	1	1	0	0	9	1	1				0	0,1,2	4	1	1	0
364	5	43	1	1	0	0	9	1	1				0	0,1	3	1	0	0
365	5	60	1	1	0	0	9	1	1				0	0,1,4	4	1	1	0
366	5	29	1	1	2	0	9	1	1				0	0,1	4	1	1	0
367	5	42	1	1	0	0	9	1	0	0	20	15	0	0,1	1	1	1	0
368	5	31	1	1	0	0	9	1	1				0	0,1,2,10	0	1	0	0
369	5	58	1	1	0	0	9	1	1				0	0,1,6,10	4	1	1	0
370	5	23	1	1	0	0	9	1	0	0	20	10	0	0,1,10	0	1	1	0
371	5	43	0	1	2	2	9	1	1				0	8	4	1	0	3
372	5	23	0	1	0	2	9	1	1				0	0,1,10	4	1	1	3
373	5	32	0	1	2	2	9	1	1				0	0,4	4	1	0	3
374	5	46	0	1	1	2	9	1	1				0	8	4	1	1	3
375	5	32	0	1	0	2	9	0	1				0	0	4	1	1	3
376	5	30	0	1	2	2	9	0	1				0	2	4	1	1	3
377	5	19	0	1	0	2	9	0	1				0	1	4	1	1	3
378	5	35	0	1	0	2	9	0	1				0	0	4	1	1	3
379	5	24	0	1	1	2	9	0	1				0	2	4	1	1	3
380	5	26	1	1	2	2	9	0	1				0	5	4	1	1	3
381	5	30	1	1	0	1	9	1	0	0	10	10	0	0,1	3	1	1	0
382	5	26	1	1	6	1	9	1	0	1	1	1	0	0,1,3,4	4	1	1	0
383	5	31	1	1	6	1	9	2	0	0	20	10	0	0,1,2,6	4	1	1	0
384	5	31	1	1	1	0	9	2	1				0	0,1,5,6	0	1	1	0
385	5	61	1	1	0	1	9	2	0	0	10	10	0	0,1,2	4	1	1	0
386	5	45	1	1	0	1	9	1	1				0	0,1,6	4	1	1	0
387	5	43	1	1	1	0	9	2	1				0	0	0	1	0	0
388	5	27	1	1	0	0	9	1	1				0	0,1	4	0	1	0
389	5	49	1	1	0	0	9	2	1				0	0,1,6,10	4	1	1	0
390	5	42	1	1	0	0	9	1	1				0	0,1,6,10	4	1	1	0
391	5	34	0	1	0	5	9	1	1				0	0,1	3	1	1	3
392	5	26	0	1	1	2	9	1	1				0	0,1	3	1	1	3
393	5	33	0	0	6	2	9	1	1				0	0,1	3	1	1	3
394	5	39	0	0	6	2	9	1	1				0	0,1	3	1	1	3
395	5	44	0	0	6	2	9	1	1				0	0,1	3	1	0	3
396	5	32	0	1	0	2	9	1	1				0	0.1.2	4	1	1	3
397	5	20	0	0	0	5	9	1	1				0	8	3	1	1	3
398	5	31	0	0	2	2	9	0	1				0	0,1	4	1	1	3
399	5	37	0	1	0	2	9	1	1				0	0,1	3	1	1	3
400	5	33	0	1	1	5	9	1	1				0	0,1	3	1	0	3
401	5	35	1	1	0	0	9	1	1				0	0,1	3	1	1	0
402	5	23	1	1	0	0	9	1	1				0	0,1,2	3	1	1	0
403	5	32	1	1	0	0	9	1	1				0	0,1	3	1	1	0
404	5	43	1	1	0	0	9	1	1				0	0,1,2	3	1	1	0
405	5	51	1	1	0	0	9	1	1				0	0,1	0	1	1	0
406	5	37	1	1	2	0	9	2	1				0	0,1	3	1	1	0
407	5	34	1	1	0	0	9	1	1				0	0,1	3	1	1	0
408	5	50	1	1	2	0	9	1	1				0	0,1	3	1	1	0
409	5	40	1	1	3	0	9	1	1				0	0,1	4	1	1	0
410	5	64	1	1	0	0	9	1	1				0	0,1,2	3	1	1	0
411	5	28	0	1	0	2	9	1	1				0	0,1,6	4	1	1	3
412	5	54	0	1	0	2	9	2	1				0	0,1,6	4	1	1	3
413	5	44	0	1	0	2	9	1	1				0	0,1,2,6	3	1	1	3
414	5	34	0	1	2	2	9	1	1				0	0,1,2,6	3	1	0	3
415	5	31	0	1	0	2	9	1	1				0	1	3	1	1	3
416	5	28	0	1	0	2	9	1	1				0	0,1,2,6	4	1	1	3
417	5	26	0	1	2	9	1	1	1				0	0,1,6	3	1	1	3
418	5	42	0	1	0	2	9	1	1				0	0,1,2,6	4	1	1	3
419	5	29	0	1	0	2	9	1	1				0	0,1	3	1	1	3
420	5	39	0	1	2	2	9	1	1				0	0,1,2,6	4	1	1	3
421	5	45	1	1	6	0	9	0	1				0	0,1,7	4	1	1	0
422	5	31	1	1	6	0	9	0	1				0	0,1	4	1	1	0
423	5	64	1	1	0	0	9	0	1				0	0,1,6	3	1	1	0
424	5	31	1	1	0	0	9	0	1				0	0,1	3	1	1	0
425	5	34	1	1	6	0	9	0	1				0	0,1	4	1	0	0
426	5	45	1	1	2	0	9	0	1				0	0,1	4	1	1	0
427	5	33	1	1	6	0	9	0	1				0	0,1	4	1	1	0
428	5	32	1	1	0	0	9	0	1				0	0	4	1	0	0
429	5	47	1	1	1	0	9	0	0	0	15	20	0	0,1	3	1	0	0
430	5	37	1	1	0	0	9	0	1				0	0,1	4	1	1	0
431	5	34	0	1	4	0	9	1	1				0	1	0	1	1	7
432	5	42	0	1	0	2	9	0	1				0	0,1	3	1	1	3
433	5	32	0	1	1	2	9	0	1				0	0,1,10	3	1	1	3
434	5	30	0	1	0	2	9	0	1				0	0,1	3	1	1	3
435	5	26	0	1	1	2	9	0	1				0	0,1	3	1	1	3
436	5	31	0	1	1	2	9	0	1				0	1	3	1	1	3
437	5	56	0	0	0	2	9	0	1				0	0,1,2,7	3	1	0	3
438	5	34	0	1	1	2	9	0	1				0	0	3	1	0	3
439	5	56	0	1	0	2	9	0	1				0	0,1	3	1	1	3
440	5	24	0	1	1	2	9	0	1				0	1	1	1	0	3

## Sheet: coding 
Area code
· 1= borg el borolos
· 2= mastaro
· 3= maksaba
· 4=el ghanemia
· 5= el shakloba
Q 2: Gender
· 0=Female
· 1=Male
Q5: Living alone
· 0= Yes
· 1= No
Q10 Education coding:
· 0= primary
· 1= secondary( not completed)
· 2= secondary ( completed)
· 3= trade
· 4= college degree
· 6= illiterate
· 8= read and write
Q11 Current employment status?
· 0=Working full time
· 1=Working part time
· 2= Home duties
· 3=Full-time student
· 4=Part-time student
· 5=Retired
· 6=Permanently unable to work / ill
· 8= No work
Q12 Pension/Salary
· 1= Over 60 pension
· 9= Nothing
· 10= Insurance Pension
Q13 Family income (in EGP)
· 0= Less than 1000 L.E
· 1= 1000-2000 L.E
· 2= >2000-5000 L.E
· 3= >5000 L.E
Q14 Smoking
· 0= Yes
· 1= No
Q14a Regular Smoking
· 0= Yes
· 1= No
Q 14b Number of smoked cigarettes
Q15 Alcohol consumption
· 0= Never
Q16 Chronic diseases and disability coding:
· 0= inflammatory diseases
· 1= back pain
· 2= cardiac problems (including hypertension)
· 3= asthma and lung diseases
· 4= cancer
· 5= anxiety and depression
· 6= diabetes
· 7= stroke
· 8= no disease
· 9= epilepsy
· 10= chronic skin diseases
Q17 Internet usage
· 0= At least once daily
· 1=At least once weekly
· 2= At least once monthly
· 3= Less frequent than once monthly
· 4= Never
Q18 Private Health Insurance
· 0= Yes
· 1= No
Q 19 Previous Hospital Emergency Department admission during the previous 12 months
· 0= Yes
· 1= No
Occupation coding:
· 0= fisherman
· 1= merchant
· 3=housewife
· 5= driver
· 6= farmer
· 7= employer
· 8= worker
· 9= student
· 10= not working (unemployed )
Generally,
· 0= Yes
· 1= No
· 999= Missing

## Sheet: HLQ scores
		Scale 1 (HPS) mean score	Scale 1 (HPS) Std Dev	Scale 2 (HSI) mean score	Scale 2 (HSI) Std Dev	Scale 3 (AMH) mean score	Scale 3 (AMH) Std Dev	Scale 4 (SS) mean score	Scale 4 (SS) Std Dev	Scale 5 (CA) mean score	Scale 5 (CA) Std Dev	Scale 6 (AE) mean score	Scale 6 (AE) Std Dev	Scale 7 (NHS) mean score	Scale 7 (NHS) Std Dev	Scale 8 (FHI) mean score	Scale 8 (FHI) Std Dev	Scale 9 (UHI) mean score	Scale 9 (UHI) Std Dev
ID		Please see rules for missing data on 'Instructions for scoring' page								Please see rules for missing data on 'Instructions for scoring' page
1		3	1.1547	3	0.816497	3.6	0.547723	4	0	3	1	3.8	1.09545	3.66667	1.0328	3.2	1.30384	3	1.87083
2		4	0	2	0.816497	2.4	1.34164	3.2	0.83666	2	1.41421	4	0.707107	2.83333	1.16905	2	1.73205	3	1.87083
3		3.75	0.5	2.75	0.957427	3.2	0.447214	3.4	0.894427	2	1	4.2	0.447214	3.66667	1.50555	2.4	1.51658	3.2	2.04939
4		1	0	1.25	0.5	1.4	0.894427	2.8	1.09545	1	0	1.2	0.447214	1	0	1.2	0.447214	2.6	1.81659
5		4	0	3.25	0.957427	3.6	0.547723	4	0	3.6	0.547723	4.8	0.447214	4	0.632456	4.6	0.547723	4.4	0.547723
6		3.75	0.5	4	0	3.6	0.547723	3.8	0.447214	4	0	4.8	0.447214	4.83333	0.408248	4.8	0.447214	4.6	0.547723
7		3	0	3.25	0.5	3.2	0.447214	3.2	0.447214	3.4	0.547723	3.6	0.894427	3.5	1.04881	3.8	0.447214	4	1
8		4	0	3.75	0.5	4	0	3.6	0.547723	4	0	4.2	0.447214	4.33333	0.516398	4.8	0.447214	4.4	0.547723
9		4	0	2.5	1	3.2	0.447214	3.6	0.547723	3	1.22474	4.2	0.447214	2.16667	1.16905	4.4	0.547723	3.8	1.64317
10		1	0	1	0	1.2	0.447214	3.6	0.547723	1	0	3	1.58114	2.83333	1.7224	1.4	0.894427	3	1.87083
11		2.5	1	2.75	0.5	3.4	0.894427	2.8	1.09545	3.6	0.547723	4.6	0.547723	4.66667	0.516398	4.6	0.547723	4.8	0.447214
12		3.25	0.5	3	0	4	0	3.4	0.547723	3	0	4.6	0.894427	4.33333	0.516398	3.6	0.894427	3.8	1.64317
13		3	0	3	0	2.8	0.447214	3	0	3.4	0.547723	3.2	0.447214	3.5	0.83666	4	0	3.6	0.547723
14		3.5	1	3.25	0.957427	3.6	0.894427	3.6	0.894427	2.4	1.34164	4.4	0.547723	3	1.26491	1.6	0.547723	3.2	2.04939
15		3	0	2	0	2.8	0.447214	2.2	0.447214	2.8	0.447214	4	0	3	0.632456	2.6	0.894427	2.6	1.14018
16		2	0.816497	2.25	0.5	2.2	0.447214	3.8	0.447214	2.4	0.547723	2.6	0.547723	2.33333	1.50555	2.2	1.09545	2	1.73205
17		2	0	2.5	1	3.2	0.83666	2.6	0.894427	2	0	4.4	0.547723	4	1.26491	3.2	1.30384	3.6	1.51658
18		2.5	1	1.25	0.5	2.8	1.09545	3.4	0.547723	1	0	3.2	1.30384	2.33333	1.36626	1	0	3.2	2.04939
19		1	0	1	0	3	0	3	0	1	0	2.8	1.64317	1	0	1	0	3	1.87083
20		1	0	1	0	2.6	0.894427	3	0	1	0	2.2	1.64317	1	0	1	0	2.8	1.64317
21		2.25	0.957427	1	0	1	0	2.4	0.547723	1	0	3	1.22474	2.5	1.04881	1.2	0.447214	2.4	1.94936
22		3	0	2	0	3	0	3	0	3.2	0.447214	3.4	0.547723	2.66667	1.0328	2.8	0.447214	3.4	0.547723
23		3.75	0.5	1.25	0.5	3	0	3.4	0.547723	1.4	0.547723	4.2	0.83666	3.33333	1.36626	1.8	1.30384	3	1.87083
24		1.5	1	1	0	1.2	0.447214	2	1.41421	1	0	2.6	1.14018	1.66667	0.816497	1.2	0.447214	2.4	1.94936
25		1.5	0.57735	1.75	0.957427	1.6	0.547723	1.6	0.894427	1.6	0.894427	2	1.22474	1.66667	1.21106	2	1	1.8	0.83666
26		1.25	0.5	2.25	0.5	2.2	0.447214	2.6	1.14018	2.4	0.547723	2.4	1.51658	1.66667	0.516398	2.2	0.83666	2.2	1.64317
27		1.75	0.5	1.75	0.5	2.2	0.447214	1.4	0.547723	2.2	0.447214	2	0	2.5	1.51658	2.6	0.894427	2	1.73205
28		1	0	1	0	2.6	0.894427	3	0	1	0	2.8	1.64317	1	0	1	0	1.6	1.34164
29		1	0	1.5	1	2.2	1.09545	2.2	1.09545	1	0	2.8	1.64317	1	0	1	0	2.2	1.64317
30		3	0	2	0	3	0	3	0	3	0	3.8	0.447214	3.16667	0.983192	2.8	0.447214	2.6	1.51658
31		2	0	3.5	0.57735	4	0	3	1	3.4	0.894427	4.4	0.547723	3.5	0.83666	4	0.707107	4.5	0.57735
32		1	0	1	0	3.6	0.547723	3.8	0.447214	1.4	0.894427	3.2	1.48324	2.16667	1.83485	2	1.41421	3.2	2.04939
33		2.5	1	2.5	0.57735	2.8	0.447214	2.6	0.894427	2	0	3.4	1.34164	2.66667	1.21106	1.8	0.447214	3	1.41421
34		4	0	3	0.816497	3.4	0.547723	4	0	3	1	4.4	0.547723	3.5	0.83666	4.4	0.547723	3	1.22474
35		4	0	3.5	0.57735	4	0	4	0	4	0	4.8	0.447214	4.33333	0.516398	4.6	0.547723	5	0
36		2.75	0.5	2.5	0.57735	2.2	0.447214	3	0	1.8	0.447214	3.8	0.447214	2.33333	1.0328	2	1.41421	3	1.87083
37		4	0	3.5	0.57735	3.4	0.547723	3.8	0.447214	3.4	0.547723	4.6	0.547723	4.33333	0.816497	4.2	0.447214	4.2	0.447214
38		1	0	1	0	2.6	0.894427	2.6	0.894427	1	0	2.8	1.64317	2	1.54919	1	0	1.6	1.34164
39		2	0	2	0	2.2	0.447214	3	0.707107	2.6	0.547723	3.4	0.547723	3.33333	0.816497	2.4	0.894427	3.2	1.09545
40		1.5	1	3	0	3	0	2.6	0.894427	2.4	0.894427	4.2	0.447214	4	0	2.2	1.64317	3.2	2.04939
41		2	0	2	0	2	0	2.4	0.894427	2	0	2.4	0.547723	2	0.632456	1.8	0.447214	2.6	1.67332
42		2.75	1.25831	1	0	3	0	3.6	0.547723	1.2	0.447214	2.8	1.64317	1.5	1.22474	1	0	2.8	1.64317
43		4	0	2	0	1.8	0.447214	3.2	1.09545	2.6	0.894427	2.8	0.83666	2	0.894427	2.4	0.894427	3.2	1.78885
44		1.5	1	1	0	3	0	3.2	0.447214	1	0	1.8	1.78885	2.83333	1.47196	1.4	0.894427	3	1.87083
45		1	0	1	0	1	0	3	0	1	0	2.2	1.64317	1.5	1.22474	1	0	2.2	1.64317
46		3.75	0.5	3.5	0.57735	3.4	0.547723	3.2	1.09545	3.4	0.547723	3.8	1.09545	2.83333	0.752773	2.2	1.09545	3	1.87083
47		1	0	1	0	1.4	0.894427	3	0	1	0	4.2	0.447214	1.66667	1.63299	1	0	2.2	1.64317
48		3.75	0.5	3.75	0.5	3.6	0.547723	4	0	3.4	0.547723	4.6	0.547723	4.83333	0.408248	4.4	0.547723	4.4	0.547723
49		3.5	0.57735	3.75	0.5	3.4	0.894427	3.2	0.447214	3	0	3.8	0.447214	2.33333	1.0328	2.4	0.894427	2.8	1.64317
50		1.25	0.5	1.25	0.5	2.2	0.83666	2.6	0.894427	1	0	3	1.22474	2.16667	1.32916	1	0	3	1.87083
51		2.5	1	2.25	0.5	2.6	0.894427	3.2	1.09545	3.6	0.894427	4.6	0.547723	4	1.09545	3.2	1.64317	3	1.87083
52		1	0	1	0	1.4	0.894427	2.6	0.894427	1	0	2.8	1.64317	1	0	1	0	2.2	1.64317
53		3	0.816497	2.25	0.5	2.4	0.547723	3.6	0.894427	3.4	0.894427	1.8	0.83666	1.33333	0.816497	2.6	0.894427	2	1.73205
54		3.5	0.57735	3.5	0.57735	3.2	0.83666	4	0	3.6	0.547723	4.8	0.447214	4.83333	0.408248	4.6	0.547723	4.6	0.547723
55		3	0	2	0	3	0	3	0	3	0	3.6	0.547723	3.33333	1.0328	3	0	4.2	0.83666
56		3	0	2	0.816497	2.4	0.547723	2	1.22474	2.2	0.447214	2.8	0.83666	2.66667	0.816497	2.6	0.547723	2.4	1.34164
57		1	0	1	0	1.8	1.09545	3	0	1	0	1.6	1.34164	1	0	1	0	1.6	1.34164
58		3.75	0.5	2.25	0.957427	3	0.707107	2.6	0.894427	1.2	0.447214	4	1.22474	2.5	1.3784	1.8	1.30384	2.8	1.64317
59		1.5	0.57735	1.75	0.5	1.2	0.447214	2	1	2	1	2.8	1.09545	2	0.894427	3.2	0.83666	3	1.22474
60		1	0	1	0	3	0	2.6	0.894427	1	0	2.2	1.64317	1.5	1.22474	1	0	2.8	1.64317
61		1.5	0.57735	1.5	1	3	0	3	0	1.4	0.894427	2.4	0.547723	2.5	1.04881	1.4	0.894427	2.4	1.94936
62		1	0	1	0	3	0	3	0	1	0	2.2	1.64317	1	0	1	0	2.2	1.64317
63		1	0	1	0	2.6	0.894427	3	0	1	0	2.8	1.64317	1	0	1	0	2.8	1.64317
64		1	0	1	0	1	0	2.6	0.894427	1	0	2.8	1.64317	1	0	1	0	2.8	1.64317
65		2.25	0.5	2	0	2	0	2.8	0.447214	2.4	0.547723	3	0.707107	3.33333	0.816497	2.4	0.894427	2.6	1.51658
66		1.5	0.57735	1.5	0.57735	2	1	1.6	0.547723	1.8	0.447214	2.8	0.83666	3.33333	0.516398	2.8	1.30384	3.6	0.547723
67		1.25	0.5	1	0	2.4	0.547723	2.4	0.894427	1.4	0.547723	3.2	0.447214	2.16667	0.983192	1.4	0.894427	2.4	1.94936
68		2.5	1	1	0	1.8	1.09545	2.6	0.894427	1	0	3.4	1.34164	2.16667	1.83485	1	0	3.4	1.34164
69		1	0	1	0	2.2	1.09545	3	0	1	0	1.6	1.34164	1	0	1	0	2.2	1.64317
70		1.25	0.5	2.5	0.57735	3.2	0.447214	2.4	0.894427	3.2	0.447214	2.6	1.81659	3.16667	0.983192	3.2	1.64317	4.2	0.83666
71		2.5	0.57735	1.75	0.5	2.8	0.447214	2	0.707107	2.8	0.83666	3.2	0.83666	2.5	1.04881	3	1	3.2	1.09545
72		3.25	0.5	1	0	3.8	0.447214	3.8	0.447214	3.2	1.30384	3.2	1.64317	1.83333	1.60208	3.6	1.51658	4.8	0.447214
73		4	0	3.75	0.5	3.6	0.894427	3.6	0.547723	3.8	0.447214	4.6	0.547723	3.33333	1.8619	4	1.22474	4.2	1.78885
74		2	0	2	0	2.8	0.447214	2.6	1.34164	3	1.22474	2.4	0.547723	1.83333	0.408248	3	0.707107	2.2	1.78885
75		2.25	0.5	3	0	3	0.707107	3.4	0.547723	2.8	0.447214	4.6	0.547723	4.33333	0.516398	4	0.707107	2.8	2.04939
76		3	0	2.75	0.5	2.2	1.30384	3.2	0.447214	2	1.41421	3.4	1.34164	3.5	1.97484	2.8	1.64317	2.4	1.94936
77		4	0	3.5	1	3	0.707107	4	0	3.4	0.547723	4.8	0.447214	4.66667	0.816497	4.6	0.547723	4.4	0.894427
78		3	0	2.5	1	3	0	2.8	0.447214	3.4	0.547723	3.8	0.447214	2.83333	1.16905	2.6	1.51658	2.6	1.34164
79		3.25	0.5	1.5	0.57735	1.4	0.894427	3.4	0.547723	2.4	1.34164	4.2	0.447214	3.16667	1.7224	1.6	0.894427	1.6	1.34164
80		1.75	1.5	2.5	0.57735	2.8	0.447214	4	0	3.2	0.447214	4.2	0.83666	3.33333	0.816497	4.8	0.447214	4.8	0.447214
81		4	0	2.75	0.957427	2.8	0.83666	4	0	4	0	4.6	0.547723	4.33333	0.516398	4.2	0.447214	4.8	0.447214
82		4	0	4	0	2.4	1.51658	4	0	2.6	1.34164	5	0	3.33333	1.50555	4.8	0.447214	3.6	1.94936
83		1.75	1.5	1	0	4	0	4	0	1	0	4	1.73205	2.16667	1.83485	1.6	1.34164	2.6	2.19089
84		3.5	0.57735	2	1.1547	3.2	0.83666	3.4	0.547723	2.8	0.447214	4	1.73205	3.66667	0.516398	3.2	0.83666	3	1.87083
85		1	0	1.75	1.5	4	0	4	0	1.6	1.34164	5	0	4.16667	1.60208	4.8	0.447214	5	0
86		2	0.816497	2.5	1	2.6	0.547723	3.2	0.447214	3.2	0.447214	3.8	1.09545	3.16667	0.752773	1.8	1.09545	3.2	1.30384
87		3	1.41421	2.25	0.5	2.4	0.547723	3.8	0.447214	2	1	4.2	0.447214	3.66667	0.516398	2.8	0.83666	3.8	1.78885
88		1	0	1	0	1.4	0.894427	2.6	0.894427	1.6	0.894427	2.6	1.51658	2.83333	1.7224	1.8	1.30384	2.8	1.64317
89		1.75	1.5	1	0	4	0	4	0	1	0	3.8	1.64317	2.16667	1.83485	1	0	3.6	1.51658
90		3.25		1.75		2.6		1.4		2.2		3		2.83333		2		3
91		1	0	3	0	3	0	3.2	0.447214	3.4	0.547723	4.2	0.447214	4	1.54919	3.8	1.64317	4.8	0.447214
92		3	0	2.75	0.5	2.8	0.447214	2.8	0.447214	2.4	0.547723	3.4	1.34164	3.5	1.22474	3	1.41421	2.2	1.64317
93		2.5		1.5		3		3.6		1.8		4		2.33333		1.8		2.6
94		3.5		1		2		3.4		2		2		3.16667		2.6		1.8
95		3	0	3	0	2.2	0.83666	2	1.22474	2.2	1.09545	3.6	1.14018	2.66667	1.0328	2.8	1.30384	1.8	1.30384
96		2.75	0.5	3	0.816497	2.6	0.547723	3.6	0.547723	3.2	0.447214	4.4	0.547723	4	0	3.6	0.547723	2.6	1.81659
97		1.5		3.5		3.4		3.8		3.8		4.8		5		4.6		5
98		3	0	3	0	2.8	0.447214	3	0	3	0	4	0	3.5	0.83666	3.6	0.894427	3	1.41421
99		3	0	3	0	2.6	0.547723	3	0	2.6	0.547723	3.6	1.14018	3.83333	0.983192	3.4	1.34164	4.2	0.447214
100		3.25	0.5	3	1.41421	2.4	0.547723	3.4	0.547723	3	0.707107	4	0.707107	3.66667	0.816497	2.4	0.547723	4.4	0.547723
101		3	0	2	0	2.2	0.447214	2.6	0.547723	2.2	0.447214	3.8	0.447214	3	0.894427	2.6	0.547723	3	1.87083
102		1	0	2.75	0.5	3.4	0.547723	3.8	0.447214	1.6	1.34164	5	0	4.66667	0.516398	4.8	0.447214	4.4	0.894427
103		3		2.75		2.6		3		2.8		4		3.16667		3		2.8
104		1.75		2		3.4		3		2		4.6		3.33333		2.6		3.4
105		1.75	0.957427	3.25	0.5	1.4	0.894427	3.6	0.547723	3.6	0.547723	4.8	0.447214	4.33333	1.21106	4.6	0.894427	5	0
106		2.5	0.57735	2.25	0.5	3	0	3.2	0.447214	1.6	0.894427	3.8	1.09545	4	0.894427	1.8	0.83666	2.8	1.78885
107		1		1		1.4		2.2		2.2		4.4		3.33333		2.4		2.2
108		4	0	3	0	3.6	0.547723	4	0	4	0	5	0	4.5	0.547723	4.6	0.547723	4.6	0.894427
109		1	0	1	0	3.6	0.547723	3.8	0.447214	1.4	0.894427	5	0	4.16667	1.16905	2.8	1.78885	3.2	2.04939
110		2.25	0.957427	2.75	0.5	2.2	0.83666	3	0.707107	2.6	0.547723	3.8	1.64317	3.66667	0.816497	3.6	1.14018	4.6	0.547723
111		2		2.25		3		2.6		1.2		2.2		2.33333		2.4		1.8
112		2.75	0.5	3.25	0.5	3.6	0.547723	3.2	1.09545	3.6	0.894427	4.2	0.447214	4.5	0.547723	4.6	0.547723	4.6	0.547723
113		3.5		3.5		2.4		3.8		3.8		4.4		4.33333		4		4.6
114		1	0	4	0	4	0	4	0	3.4	1.34164	4.6	0.894427	3.16667	2.04124	4.8	0.447214	5	0
115		4	0	2.5	1	2.4	0.894427	3.2	1.30384	3.6	0.894427	4.8	0.447214	5	0	3.4	1.81659	3.4	2.19089
116		2.75		2.25		1.6		3		1.2		3.6		3.33333		1.2		2.8
117		3		3		3		3		3		4		4		4		4
118		1.25	0.5	2.75	0.5	3.6	0.547723	2	1	3.2	0.83666	4	0	2.33333	1.50555	2.2	1.64317	3.2	2.04939
119		1	0	1.75	0.957427	1.6	0.547723	3.4	0.547723	2.4	0.547723	4.8	0.447214	4.33333	1.21106	3.6	1.34164	4.4	1.34164
120		3.25		2.5		2		3.2		2		3.4		3.16667		1.6		3
121		3	0	2.25	0.5	3	0	4	0	2.8	0.447214	4.6	0.547723	2.83333	1.16905	3.4	0.894427	4.2	0.447214
122		2.25	0.957427	2	0	2.8	0.447214	2.6	1.14018	2.4	1.51658	5	0	2.66667	0.816497	2.6	1.81659	3.2	2.04939
123		3.5	1	3.5	0.57735	3.6	0.547723	3	1.22474	3.4	0.547723	4.8	0.447214	5	0	5	0	3.2	2.04939
124		3	0	2.75	0.5	2.6	0.547723	2.8	0.447214	3	0	4	0	4	0	4.2	0.447214	4	0.707107
125		2	0	2.25	0.5	1.8	0.447214	2.4	0.547723	1.6	0.547723	3.8	0.447214	3.83333	0.752773	3.2	0.83666	3.8	0.447214
126		2.5		1.5		3		2.6		3.2		3.4		3		3.2		2.6
127		1		2		1		3.2		2.2		4		4.33333		1.8		3.2
128		4	0	2.25	0.957427	3.6	0.547723	4	0	3.2	0.83666	2.8	1.30384	4.16667	1.16905	3.8	1.09545	4	1.73205
129		3.75	0.5	2.25	0.5	2.8	0.447214	2.6	0.894427	2.8	0.83666	4	0	2.66667	1.0328	2.4	0.894427	2.8	1.30384
130		3		2		3.8		3.6		3.4		5		3		3		3.2
131		1	0	1	0	4	0	4	0	4	0	3.6	1.51658	2.5	1.64317	3.6	1.14018	5	0
132		1	0	1	0	1	0	3.4	1.34164	1	0	3.6	1.94936	1	0	1.8	1.78885	3.2	2.04939
133		1	0	1.75	1.5	1.6	1.34164	4	0	1	0	3.2	2.04939	1	0	1	0	3.4	2.19089
134		2.5		2.25		3		3		3		4.6		4.5		4.6		4.6
135		3	0	2	0.816497	2.8	0.447214	3.2	0.447214	2.4	0.894427	4.4	0.547723	4.33333	0.516398	1.6	1.34164	4.2	0.447214
136		2.75	0.5	2.5	1	3	0.707107	3.2	0.447214	3	0	3.8	1.09545	3.33333	1.0328	2.2	1.09545	3.2	1.30384
137		1.75		1.25		2.8		3		1.4		4.4		2.83333		1.4		2.8
138		3		3		3		3		2.8		3.8		3.83333		3.6		3.2
139		2	0	2.75	0.5	2.4	0.547723	2.2	0.447214	2.2	0.447214	2.6	0.894427	2.5	0.83666	2.8	1.09545	3.4	0.894427
140		3.75	0.5	2.75	1.25831	3.2	0.447214	3.6	0.547723	3.6	0.547723	5	0	4.33333	1.21106	3.6	0.894427	4.8	0.447214
141		1		1		4		4		1		3.4		1		1.8		5
142		2.25	0.957427	2.5	1	3	0	3	0	3	0	4	0	2.5	1.3784	3.6	0.894427	3.8	0.447214
143		1.25	0.5	3.25	1.5	4	0	4	0	4	0	5	0	4	1.54919	4	1.73205	4.8	0.447214
144		2	0	2.5	0.57735	2.6	0.894427	3	0.707107	2	0	4.4	1.34164	3.66667	0.816497	4.2	0.447214	4	1.22474
145		3.5	0.57735	1	0	1.2	0.447214	1.4	0.894427	1.6	0.894427	1.8	1.30384	2.66667	1.50555	1.6	0.547723	2	1.22474
146		2.75	0.5	2.25	0.5	2	1	3.8	0.447214	2.2	0.447214	3.2	0.83666	3.66667	1.21106	2.4	1.34164	2	1.41421
147		4		2.75		3.6		4		4		4.8		3.83333		3.2		2.8
148		2.75		2.5		2.8		3.2		3		4		3.66667		3.8		3.6
149		2	0	3.25	0.957427	3.8	0.447214	4	0	4	0	5	0	4.66667	0.516398	4.6	0.547723	3.4	2.19089
150		3.25	0.5	2	0.816497	2.6	1.14018	3	0	2.6	1.51658	4.2	0.447214	3.66667	1.36626	4	0.707107	3	1.22474
151		1		1		3.4		4		1		2.2		1		1.6		2.6
152		3	0	3	0.816497	2.8	1.30384	3.2	0.447214	2.8	0.83666	2.8	0.447214	2.66667	1.21106	3.2	0.83666	2.2	1.30384
154		2.75	0.5	3.25	0.5	2.6	0.547723	2.8	0.447214	3	0.707107	3.8	0.447214	3.33333	1.0328	2.8	1.09545	2.8	1.09545
155		1.75		3.25		3.2		4		4		4.8		4.33333		4.4		3.4
156		1	0	1	0	3.4	1.34164	4	0	1	0	2.4	1.94936	1.5	1.22474	1.8	1.78885	3.2	2.04939
157		2.5		2		2.6		2.6		2		4.4		3.66667		2.8		4.8
158		2.75	0.5	3.25	0.5	3.2	0.447214	3.2	0.447214	3.4	0.547723	4.6	0.547723	4.33333	0.516398	4.2	0.447214	4.8	0.447214
159		2.75	0.5	2.75	0.5	2.6	0.547723	2.4	0.894427	2	0	3.2	0.83666	3.5	0.83666	2.8	1.09545	2.6	0.894427
160		2.5		1.5		2		3.2		1.4		3.4		3.66667		2.2		2.8
161		3.5		4		3.4		3.6		3.6		4.2		4		4		5
162		3	0	3	0	3	0	3.4	0.547723	3.4	0.547723	3.6	0.894427	4.33333	0.816497	4.4	0.894427	4.6	0.547723
163		2.25	1.25831	2.75	0.5	2.6	0.547723	4	0	1.8	0.83666	4.4	0.547723	3.66667	0.516398	2.6	1.34164	2.6	1.81659
164		3		3.25		3.2		3.6		3.6		4.6		4		4.6		4.6
165		3.5	0.57735	3.25	0.5	3.2	0.447214	3.6	0.547723	3.4	0.547723	4.2	0.447214	4	0.632456	4	0.707107	4	0
166		2.5	0.57735	1.75	0.5	2.2	0.83666	2.6	0.547723	2	1	4	0	3.33333	1.36626	2.6	1.51658	3.2	2.04939
167		2.5	1.73205	2.75	0.5	1.6	0.547723	2.8	0.447214	2.6	0.894427	1.6	0.894427	1.5	0.547723	1.2	0.447214	1.6	0.547723
168		2.75	0.5	3	0	2.4	0.547723	2.4	0.547723	2.2	0.447214	3	1.41421	3.5	1.22474	2.2	1.09545	2.6	1.34164
169		2.75	0.5	2.75	0.5	3.4	0.547723	3.4	0.547723	3.2	0.447214	4.6	0.547723	4	0	3.4	0.547723	4.6	0.547723
170		1		1.5		1		4		2.2		4.2		3.33333		3		4.2
171		2.25		2		2.6		3		2.8		5		2.83333		2.8		3
172		1	0	2.75	0.5	3	0	3.6	0.547723	3	0	4.6	0.547723	3.66667	0.816497	2.6	1.51658	2.8	1.64317
173		3.25	0.5	3.5	0.57735	3.2	0.447214	3.4	0.547723	3.8	0.447214	5	0	4.16667	0.752773	4	0	4.4	0.547723
174		2.25		2.75		3		2.6		3.2		4.4		4		4.4		4.6
175		2.5	1	1	0	2.4	1.14018	3	0	2.2	1.64317	3.4	0.894427	3.16667	1.47196	1.4	0.894427	3.8	1.30384
176		2.75	0.5	1.25	0.5	2.6	0.547723	2.6	0.894427	1.6	0.894427	4	0.707107	2.83333	1.16905	2	1	3.2	1.09545
178		1.5	1	1	0	1	0	2.6	0.894427	1	0	2.6	1.14018	2	1.09545	1	0	2.2	1.64317
179		3	0	2.75	0.5	2.4	0.547723	3	0	2.4	0.547723	3.8	0.447214	3.66667	0.516398	3.2	0.447214	3.6	0.547723
180		2	1.1547	2.75	0.5	3.4	0.547723	2.6	0.894427	2.8	1.09545	3.6	1.51658	3	1.54919	3.6	0.894427	3	1.41421
181		2.75	0.5	2.75	0.5	2.8	0.447214	3	0	2.4	0.547723	4	0	3.5	0.547723	3.8	0.447214	3.6	0.547723
182		3.25	0.5	3.25	0.5	2.6	0.894427	3.2	0.83666	2	0	3.8	1.30384	3.33333	1.0328	3.4	0.547723	4	1
183		3	0	2.25	0.5	2.2	0.447214	2.8	0.447214	2	0	3.8	0.447214	3.16667	0.408248	2.8	0.447214	3.4	0.894427
184		3.25	0.5	3.5	0.57735	2.8	0.83666	3.2	0.447214	3.2	0.83666	4.2	0.83666	3.4	1.51658	3.8	0.447214	3.4	1.14018
185		2.25	0.5	2.25	0.5	2.2	0.447214	2.8	0.447214	2	0	2	0	2	0	2	0	2	0
186		3	0	2.75	0.5	2.8	0.447214	3	0	2.8	0.447214	4.2	0.447214	3.83333	0.983192	3.8	1.09545	3.8	1.09545
187		3	0	2.75	0.5	2.8	0.447214	3	0	2.6	0.547723	4	0	3.66667	0.516398	3.4	0.547723	3.6	0.547723
188		1.75	0.5	2	0	2	0	1.4	0.547723	2	0.707107	2.4	0.894427	3.16667	0.983192	2.6	0.894427	3	0
189		2.75	0.5	2.25	0.5	2.4	0.547723	2.2	0.447214	2.2	0.447214	3.8	0.447214	3.5	0.547723	3.4	0.547723	3.4	0.547723
190		3	0	2.75	0.5	2.6	0.547723	2.8	0.447214	2.8	0.447214	4	0	3.83333	0.408248	3.4	0.894427	3.4	0.894427
191		2.75	0.5	2.75	0.5	2.8	0.447214	3	0	2.8	0.447214	3.6	0.547723	3.83333	0.408248	3.6	0.547723	3.8	0.447214
193		3	0	3	0	3	0	3	0	3	0	4	0	3.5	0.83666	3.6	0.894427	3.6	0.894427
194		1.5	0.57735	1	0	2	0	2.2	0.447214	1.8	0.83666	1.4	0.547723	1.16667	0.408248	1.6	1.34164	1.6	1.34164
195		1	0	1.75	0.5	2	0	2.2	0.83666	2.2	0.447214	2.6	1.81659	1	0	1.6	0.547723	1.4	0.547723
196		1.5	0.57735	2	0	1.8	0.447214	2.4	0.894427	2.8	0.447214	3.2	1.30384	4.16667	0.752773	3	1.58114	3	1.87083
197		4	0	3.5	0.57735	3.2	0.447214	1.2	0.447214	3.6	0.547723	3.6	1.34164	3.33333	0.816497	3.8	1.09545	3.8	0.83666
198		3	0	3.25	0.5	3	1	3.6	0.547723	3.2	0.447214	4	#DIV/0!	4	0	4	#DIV/0!	4	0
199		1	0	1	0	1	0	3	0	1	0	1.8	0.83666	1.33333	0.816497	1	0	2.6	1.67332
200		2.75	0.5	3	0	3	0	2.8	0.447214	3	0	4.4	0.547723	4.33333	0.516398	4.4	0.547723	4.2	0.447214
201		3	0	2.75	0.5	2.4	0.547723	3	0	2	0	4	0	4	0	3.2	0.83666	3.4	0.547723
202		2.75	0.5	2.75	0.5	2.6	0.547723	3	0	2.6	0.547723	3.8	0.447214	3.5	0.547723	3.2	0.447214	3.2	0.447214
203		2.75	0.5	2.5	0.57735	2.2	0.447214	2.6	0.547723	2.4	0.547723	3.2	0.447214	3.5	0.547723	3.2	0.447214	3.4	0.547723
204		3.25	0.5	1.75	0.957427	2.4	0.894427	3	0	2.2	1.30384	4.6	0.894427	3.66667	1.50555	2.6	0.547723	2.4	1.34164
205		2.25	0.957427	3	0	3	0	3	0	2.8	0.447214	3	0.707107	2.66667	1.0328	2.6	0.547723	3.2	1.30384
206		3	0	3	0	3	0	2.8	0.447214	2.8	0.447214	4	0	4	0	3.8	0.447214	3.8	0.447214
207		3	0	2.75	0.5	2.6	0.547723	9	13.4164	2.6	0.547723	3.8	0.447214	3.83333	0.408248	3.8	0.447214	3.8	0.447214
208		2	0	2.25	0.957427	2.6	0.547723	2.8	0.447214	2.4	0.547723	2.2	0.447214	2.5	1.04881	2.6	0.547723	3.4	0.547723
209		3	0	2.5	0.57735	2.6	0.547723	3	0	2.4	0.547723	3.4	0.547723	3.5	0.547723	3.2	0.447214	3.2	0.447214
210		3	0	3	0	2.6	0.547723	3	0	2.8	0.447214	3.8	0.447214	3.5	0.547723	3.4	0.547723	3.6	0.547723
211		2	0	1.5	0.57735	1.4	0.547723	1.8	0.83666	1.8	0.83666	1.8	0.447214	1.83333	0.752773	2	0.707107	2.8	0.447214
212		2.75	0.5	2.75	0.5	2.6	0.547723	3	0	3	0	3.4	1.81659	3.33333	1.50555	3	1.41421	3.2	1.64317
213		1.25	0.5	1	0	1	0	2.6	0.894427	1	0	1.8	0.83666	1.16667	0.408248	1.4	0.547723	3	1.87083
214		3.25	0.5	3.5	0.57735	3.4	0.547723	3.2	0.83666	2.8	0.447214	4.6	0.547723	4.66667	0.516398	4.6	0.547723	4.4	0.547723
215		2.75	0.5	2.5	1	1.2	0.447214	2.4	1.34164	2	1.41421	4	1.73205	3.16667	1.32916	2.2	1.30384	3.8	0.447214
216		1.5	0.57735	2.5	1	2.8	0.447214	2.8	0.447214	2.8	0.447214	3.4	1.34164	4	1.54919	3.8	1.09545	4.2	1.30384
217		1.5	1	2.25	0.5	2.8	1.09545	2.4	0.894427	2.2	0.83666	2.6	0.894427	2.5	1.04881	1.8	0.83666	2.4	1.51658
218		2.75	0.5	2.75	0.5	2	0	3.2	0.447214	2.2	0.447214	3.6	0.547723	2.5	1.04881	2.2	0.447214	3.4	0.894427
219		1.5	1	1.75	0.5	2	0	2.6	0.547723	2.4	0.547723	2.8	1.64317	3.16667	1.7224	3	1.41421	2.4	1.94936
220		3	0	2.75	0.5	2.2	0.447214	3	0	2.2	0.447214	4	0	3.83333	0.408248	3.4	0.547723	3.6	0.547723
221		2.25	0.5	2.5	0.57735	2.2	0.447214	2.4	0.547723	2.8	0.447214	3.2	0.447214	3.66667	0.816497	3.6	0.547723	3.8	0.447214
222		2	1.41421	3.75	0.5	2.8	1.30384	3.2	0.447214	3	0.707107	3	1.41421	3.5	0.83666	3.4	0.894427	3.8	1.30384
223		2.75	0.5	2.75	0.5	2.2	0.447214	3	0	3	0	4	0	3.66667	0.516398	4	0	3.8	0.447214
224		3.25	0.5	3	0	2.2	0.447214	3.2	0.447214	3.2	0.447214	4.2	0.447214	4.5	0.547723	3.8	0.447214	4.4	0.547723
225		2.75	0.5	2.25	0.5	1.8	0.447214	3	0	2.6	0.547723	3	0.707107	3.66667	1.0328	3.2	0.83666	2.8	1.30384
226		3	0	2.75	0.5	2.6	0.547723	3	0	2.4	0.547723	3.6	0.547723	3.5	0.547723	3.6	0.547723	3.2	0.447214
227		3	0	3	0	3	0	3	0	3	0	5	0	5	0	5	0	5	0
228		1.75	0.957427	3	0	3	0	3	0	3	0	4	1.22474	4.16667	1.16905	4.2	1.30384	4.4	1.34164
229		1	0	1	0	1	0	2.6	0.894427	1	0	2.4	0.894427	2.5	1.22474	2.2	1.09545	3.6	1.67332
230		1.5	1	1	0	1	0	2.6	0.547723	1	0	3.4	0.547723	1.5	1.22474	1.4	0.894427	2.2	1.64317
231		2.75	0.5	3.25	0.5	2.2	0.447214	3	0	2.8	0.447214	4	0	4.16667	0.408248	4	0	4	0
232		4	0	2	1.1547	1.2	0.447214	2	1	2.4	0.894427	3	1.87083	3.16667	2.04124	3.8	0.83666	3	2
233		1.75	0.5	2.25	0.957427	1.2	0.447214	1.8	1.30384	2.2	0.83666	3	1.58114	3.66667	1.75119	1.8	0.83666	2.2	1.09545
234		1.5	1	1.25	0.5	1.6	0.894427	2.4	1.14018	1.2	0.447214	4.6	0.547723	4.16667	1.60208	4.6	0.547723	3.4	2.19089
235		3	0	2	0	2.4	0.547723	3	0	2	0	4	0	3.33333	0.816497	3.6	0.894427	3	1.41421
236		3.25	0.957427	2	0	2.6	0.894427	3.6	0.894427	2.4	0.894427	2.4	1.14018	2	1.09545	1.4	0.547723	2.4	1.67332
237		2.75	0.957427	2.75	0.5	2.4	0.894427	3.2	0.447214	3	0.707107	4.2	0.83666	3.83333	1.47196	4	0.707107	4.2	0.83666
238		2	1.1547	1.25	0.5	1	0	2	1	3	0	3.2	0.83666	1.66667	1.21106	1.6	0.547723	3.6	1.51658
239		4	0	2.5	0.57735	2	0.707107	3.2	0.83666	2.8	1.09545	4.8	0.447214	3.66667	1.21106	3	1.22474	4.4	0.894427
240		2.75	0.5	2.25	0.5	2	0	2	0	2	0.707107	2.2	0.447214	2.5	0.83666	3.2	0.83666	3.2	1.09545
241		1.75	0.5	1.75	0.5	1.8	0.447214	1.6	0.547723	1.6	0.547723	1.6	0.547723	1.66667	0.516398	1.4	0.547723	1.8	0.447214
242		3	0	3	0	3	0	3	0	3	0	4	0	4	0	4	0	4	0
243		1.75	0.5	1.75	0.5	1.6	0.547723	1.4	0.547723	1.8	0.447214	2.8	0.447214	1.83333	0.408248	1.8	0.83666	2.2	0.447214
244		1	0	1	0	1	0	2.6	0.894427	1	0	1.4	0.547723	1.66667	1.21106	1.6	1.34164	2.8	1.64317
245		2.5	1	4	0	3.8	0.447214	2.8	1.09545	3.6	0.547723	4.6	0.547723	4.83333	0.408248	5	0	5	0
246		1.5	0.57735	1	0	1	0	1.8	0.83666	1	0	1.4	0.547723	1	0	1	0	1	0
247		4	0	1.75	0.5	2	0.707107	3.6	0.894427	2.8	0.83666	5	0	3.5	1.3784	2.8	0.83666	4.6	0.894427
248		3	0	3	0	3	0	3	0	3	0	4	0	4	0	4	0	4	0
249		4	0	2.5	1	2.4	0.894427	3.4	0.894427	2.4	0.894427	5	0	4.33333	1.0328	2.6	0.894427	4.2	1.09545
250		3.25	0.5	1	0	1	0	3	0	3.4	1.34164	5	0	2.16667	1.60208	1	0	2.4	1.94936
251		2.75	0.5	1	0	1	0	3	0	1.4	0.894427	2.6	0.547723	1.33333	0.516398	1	0	2	1
252		2.25	0.5	2.25	0.5	2.8	0.447214	3	0	2	0	3.4	0.547723	3.83333	0.408248	3.2	0.447214	3.4	0.547723
253		2	0	2.5	0.57735	2.8	0.447214	3	0	2.2	0.447214	3.8	0.447214	4	0	3.2	0.447214	3.4	0.547723
254		1.75	0.957427	1	0	1	0	3	0	1.8	1.30384	4.8	0.447214	2.66667	1.96638	1	0	2.6	2.19089
255		2.75	0.5	1	0	1	0	3.2	0.447214	1.2	0.447214	4.4	0.894427	4.16667	0.983192	1.2	0.447214	3	2
256		1	0	1	0	1	0	2.6	0.894427	1	0	1.4	0.547723	1.66667	1.21106	1.2	0.447214	2.8	1.64317
257		1.5	1	1.5	1	1	0	3	0	1	0	1.6	0.894427	2.5	1.64317	1	0	2.8	1.64317
258		2.25	0.957427	1.5	0.57735	1	0	3	0	1.4	0.894427	1.6	0.547723	1.16667	0.408248	1.6	0.894427	1.2	0.447214
259		3	0	2.75	0.5	2	0	3	0	3	0	3.4	0.547723	3	0.632456	3.4	0.547723	3.4	0.547723
260		1.5	0.57735	1.5	0.57735	1.8	0.447214	1.8	0.447214	1.2	0.447214	1.8	0.447214	1.66667	0.516398	1.6	0.547723	1.2	0.447214
261		2	0	1.75	0.5	1.4	0.547723	1.6	0.547723	1.6	0.547723	1.4	0.547723	1.66667	0.516398	1.4	0.547723	1.8	0.447214
262		4	0	2.5	1	2.2	0.83666	3	1	2.4	0.894427	5	0	3.66667	1.0328	2.6	1.34164	4.2	1.30384
263		2	0.816497	2.5	1	1.6	1.34164	2	0.707107	3	1	4.8	0.447214	3.33333	1.96638	3	1.41421	4.4	0.547723
264		2	0	1.5	0.57735	2	0	1.8	0.447214	1.8	0.447214	1.6	0.547723	1.83333	0.408248	1.8	0.447214	1.8	0.447214
265		1	0	1	0	1	0	2.4	0.894427	2.4	1.51658	4.2	1.78885	2	1.67332	1	0	2.6	2.19089
266		1.75	0.5	1.5	0.57735	1.8	0.447214	1.8	0.447214	1.4	0.547723	2	0.707107	1.66667	0.516398	1.4	0.547723	1.6	0.547723
267		2.5	1	1.25	0.5	1	0	3	0	1.4	0.894427	2.6	0.547723	1.83333	0.752773	1.4	0.547723	2.6	1.14018
268		1.5	1	1.25	0.5	4	0	2.4	1.34164	2.8	1.64317	4.4	1.34164	4	1.54919	2.4	1.51658	3.8	1.64317
269		1.5	0.57735	2	0	1.8	0.447214	1.8	0.447214	1.6	0.547723	2.2	0.447214	2.16667	0.752773	1.8	0.447214	1.4	0.547723
270		1.5	0.57735	1.75	0.5	1.8	0.447214	1.4	0.547723	1.8	0.447214	1.2	0.447214	1.66667	0.516398	1.4	0.547723	1.4	0.547723
271		2.75	0.5	1.5	0.57735	1.4	0.547723	3	0	1.4	0.547723	2.8	0.447214	2.33333	0.516398	1.4	0.894427	1.6	0.894427
272		4	0	2.5	1	2	0.707107	3.4	0.894427	2.6	0.894427	4.4	1.34164	3.66667	1.0328	3.2	0.447214	4	1.22474
273		2	0	2.25	0.5	2.8	0.447214	3	0	2.2	0.447214	3.8	0.447214	4	0	3.6	0.547723	3.6	0.547723
274		3.5	1	2.75	0.957427	2.2	0.83666	3.4	0.894427	2.8	1.09545	4.6	0.894427	4	1.09545	3.6	1.34164	4.4	0.894427
275		2	0	1.5	0.57735	1	0	2.8	0.447214	1.2	0.447214	2	0	1.83333	0.408248	1.4	0.894427	1.8	1.09545
276		4	0	1.75	0.5	1.6	0.547723	2.8	1.09545	2.2	1.30384	5	0	3.83333	1.32916	1.8	0.447214	4	1.22474
277		4	0	2	0	1.8	0.447214	3.6	0.547723	2.8	0.83666	5	0	4	1.09545	2.6	0.547723	4.2	1.30384
278		2.5	0.57735	2.5	0.57735	2.4	0.547723	3	0	2	0	3.8	0.447214	4	0	3.8	0.447214	3.6	0.547723
279		1.75	0.5	1.75	0.5	1.6	0.547723	1.8	0.447214	1.6	0.547723	2.4	0.547723	2	0	1.8	0.447214	2.4	0.894427
280		3	0	3	0	2.4	0.547723	3	0	3	0	4	0	3.66667	0.516398	4	0	4	0
281		4	0	1.5	0.57735	1.8	0.447214	3.6	0.894427	2.6	0.894427	5	0	4.16667	1.32916	2	0	3.8	1.09545
282		2.5	0.57735	3	0	2.8	0.447214	3	0	3	0	4	0	4	0	4	0	4	0
283		2.75	1.25831	3	0	2.6	1.14018	3	0	3.8	0.447214	5	0	4.16667	1.60208	4.8	0.447214	5	0
284		2.25	1.5	1	0	1	0	3	0	2.2	1.64317	4.2	1.78885	3	2.19089	1.2	0.447214	2.6	2.19089
285		3	0	2	0	1	0	3	0	1.2	0.447214	2.4	0.894427	1.66667	0.516398	1.4	0.894427	2.4	1.34164
286		4	0	2.5	0.57735	2.2	0.83666	3	1	2.8	1.09545	4.6	0.894427	3.16667	1.16905	3.6	1.34164	4.4	0.894427
287		4	0	2	0	1.8	0.83666	3.6	0.894427	2.6	0.894427	4.8	0.447214	3.83333	1.32916	2	0	4.2	1.30384
288		1.75	0.5	1.25	0.5	1.4	0.547723	1.6	0.547723	1.2	0.447214	1.8	0.83666	1.66667	0.516398	1.8	0.83666	1.6	0.894427
289		3	0	1	0	1	0	1.2	0.447214	3	1.41421	4.8	0.447214	2.83333	2.04124	1	0	2.6	2.19089
290		4	0	1.75	0.5	1.8	0.83666	3.4	0.894427	2.4	0.894427	5	0	3.16667	1.7224	3	1.22474	4.2	0.83666
291		2.5	0.57735	1.5	0.57735	1.6	0.547723	1.6	0.547723	2	0	1.8	0.447214	1.66667	0.516398	1.6	0.547723	1.6	0.547723
292		4	0	2.25	0.5	1.8	0.83666	2.4	0.894427	1.8	0.83666	5	0	4	1.26491	3	1.41421	4.4	0.894427
293		3	0.816497	1	0	1.2	0.447214	3.2	0.447214	3.4	1.34164	4.4	0.894427	3	1.67332	1	0	3.4	2.19089
294		2	0	1.5	0.57735	1.6	0.547723	1.4	0.547723	1.4	0.547723	1.8	0.83666	1.83333	0.408248	1.8	0.447214	1.4	0.547723
295		2	0	1.5	0.57735	2	0	2	0	1.4	0.547723	2.2	0.447214	2.16667	0.408248	2	1	2.6	0.894427
296		2	0	1.5	0.57735	1.4	0.547723	1.6	0.547723	1.4	0.547723	1.8	0.447214	1.5	0.547723	1.8	0.447214	1.6	0.547723
297		3	0	3	0	2	0	3	0	3	0	3.2	0.447214	2.83333	0.408248	3.2	0.447214	2.6	0.894427
298		3	0	1	0	2.6	0.547723	3	0	1	0	1.6	0.547723	1.66667	0.516398	1.2	0.447214	1.6	0.547723
299		1.75	0.5	1.5	0.57735	2	0	2	0	1.6	0.547723	2	1	1.83333	0.408248	1.2	0.447214	1.2	0.447214
300		2	0	2.25	0.5	2	0	3	0	2	0	3.4	0.547723	3.66667	0.516398	3.4	0.547723	3	0
301		2	0	2.75	0.5	2.8	0.447214	3	0	2.6	0.547723	4	0	3.66667	0.516398	3.4	0.547723	4	0
302		1	0	1	0	1	0	3	0	1	0	1.2	0.447214	1.66667	0.816497	1.2	0.447214	2	1.22474
303		3.25	0.5	1	0	1	0	3	0	1	0	1.6	1.34164	2.66667	1.8619	1	0	2.4	1.51658
304		2.25	0.5	2.75	0.5	2.2	0.447214	3	0	2.2	0.447214	4	0	4	0	3.6	0.547723	3.4	0.547723
305		4	0	2	0.816497	2.2	0.447214	2.8	0.83666	3.2	1.09545	4.8	0.447214	4	1.26491	3.4	0.894427	4.6	0.894427
306		3.5	1	1.5	0.57735	1.8	0.447214	3.2	0.447214	2.2	1.09545	4.4	0.547723	2.66667	1.36626	3	0.707107	3.2	1.30384
307		1.25	0.5	1.5	0.57735	1.2	0.447214	3.6	0.547723	1.4	0.894427	2.6	1.51658	3.33333	1.63299	3.6	1.14018	4	1.41421
308		2.75	0.5	2	0	1.8	0.447214	2.2	0.447214	1.6	0.547723	1.6	0.547723	2	0	2	1	2.8	0.83666
309		3	0	3	0	3	0	3	0	2.2	0.447214	3.8	0.447214	3.33333	0.516398	2.8	0.83666	3.2	0.83666
310		2	0	1.75	0.5	1.6	0.547723	2	0	1.4	0.547723	1.4	0.547723	1.5	0.547723	1.6	0.547723	1.6	0.547723
311		1	0	1.25	0.5	2	1.41421	1.4	0.547723	2.8	1.64317	5	0	2.66667	1.36626	1.2	0.447214	3.2	1.78885
312		3	0	2.75	0.5	3	0	3	0	3	0	3.2	0.447214	2.66667	0.516398	2.8	0.447214	3	0.707107
314		1.75	0.957427	1.75	0.957427	1.4	0.547723	3	0	2.2	0.83666	5	0	3.83333	1.83485	3	1.58114	4.2	1.78885
315		2.25	0.5	2.75	0.5	2.6	0.547723	3	0	2.6	0.547723	4	0	4	0	3.8	0.447214	3.6	0.547723
316		3	0	3	0	2.6	0.547723	3	0	3	0	4	0	3.5	0.547723	3.8	0.447214	4	0
317		1	0	1	0	1	0	3	0	1	0	1.4	0.547723	1.66667	1.21106	1	0	3	1.41421
318		2.75	0.5	2.25	0.5	1.4	0.547723	2	0	2	0	2.4	0.894427	2	0	2.2	0.83666	3	1
319		1	0	1	0	1.2	0.447214	2.4	0.894427	1.4	0.894427	2.8	1.48324	1.83333	1.32916	1.2	0.447214	2.8	1.78885
320		2.5	0.57735	2.5	0.57735	2	0	2	0	2.4	0.894427	2.6	0.894427	2.66667	0.816497	2.8	0.83666	3.8	1.09545
321		2	0	2	0	1.8	0.447214	1.4	0.547723	1.6	0.547723	1.6	0.547723	1.83333	0.408248	1.4	0.547723	1.6	0.547723
322		3	0	3	0	1.4	0.894427	3	0	1.4	0.894427	2.6	0.547723	2.5	0.547723	1.6	0.894427	1.8	1.09545
323		1.75	0.5	1.5	0.57735	1.4	0.547723	2	0	1.4	0.547723	2.2	0.83666	2	0.632456	1.4	0.547723	2.2	0.447214
324		1.75	0.5	1.75	0.5	1.6	0.547723	1.8	0.447214	1.6	0.547723	1.8	0.447214	2	0.632456	2	0	1.8	0.83666
325		1.25	0.5	1.5	0.57735	1.4	0.547723	1.4	0.547723	1.8	0.447214	2	0.707107	1.83333	0.408248	1.6	0.547723	1	0
326		2.75	1.25831	3	1.1547	2.2	0.83666	1.6	0.894427	2.8	0.447214	4	0.707107	3.83333	0.752773	3.2	0.83666	3.4	0.547723
327		2	1.1547	1.75	0.5	1.8	0.447214	1.6	0.547723	1.6	0.547723	2.6	0.547723	2.33333	0.816497	2.6	0.547723	2.8	0.83666
328		3	0	3	0	3	0	3	0	3	0	3.8	0.447214	3.83333	0.408248	4	0	3.8	0.447214
329		3	1.41421	3.5	0.57735	2.8	1.09545	3.6	0.547723	3.6	0.547723	4.4	0.547723	4.16667	0.408248	4.2	0.83666	4.4	0.547723
330		1	0	1	0	1	0	2.6	0.894427	1	0	1.4	0.547723	1.33333	0.516398	1.2	0.447214	2.8	1.64317
331		2	0	2.5	0.57735	2	0	3	0	2.4	0.547723	3.8	0.447214	4	0	3.6	0.547723	3.4	0.894427
332		1.5	0.57735	1.5	0.57735	1.2	0.447214	1.4	0.547723	1.4	0.547723	2.2	0.447214	2	0.632456	1.6	0.547723	1.6	0.547723
333		4	0	2.25	0.957427	3	0.707107	3.8	0.447214	2.6	1.14018	5	0	4	1.26491	3.6	1.34164	4	1
334		2.75	0.5	2	0	1	0	3	0	1	0	3.2	0.83666	2.33333	0.516398	1.6	0.547723	2.4	1.51658
335		3.25	0.5	1	0	1.2	0.447214	3	0.707107	3.4	1.34164	5	0	3.66667	2.06559	1	0	3.4	2.19089
336		3	0	3	0	3	0	3	0	3	0	4	0	4	0	4	0	4	0
337		1.75	0.5	2	0	1.6	0.547723	1.6	0.547723	1.4	0.547723	1.6	0.547723	1.5	0.547723	1.6	0.547723	1.6	0.547723
338		3	0	2.75	0.5	2.8	0.447214	3	0	2	0	3.8	0.447214	4	0	3.2	0.447214	3.6	0.547723
339		2	0	2	0	2	0	2.4	0.547723	2.2	0.447214	2.8	1.09545	2.66667	0.816497	2	1.22474	2.4	1.51658
340		3	0	2.5	1	2.4	0.547723	3.6	0.547723	2.8	0.447214	3.8	0.447214	3.66667	0.816497	4	0.707107	3.8	0.447214
341		3	0	3	0	2.4	0.894427	3.4	0.547723	2.6	0.547723	4.2	0.447214	4	0	3.8	0.447214	3.6	0.894427
342		3	0	3.25	0.5	2.8	0.447214	3.2	0.447214	3	0	4	0	4	0	3.4	1.14018	3.2	1.64317
343		3	0	3	0	2.4	0.547723	3	0	2.6	0.894427	3.8	0.447214	3.5	0.547723	3.6	0.894427	4.6	0.547723
344		2.75	0.5	2.75	0.5	2.2	0.447214	2.8	0.447214	2.6	0.547723	4	0	3.33333	1.21106	4	0.707107	4	0
345		3	0	2.25	0.957427	3	0	3.2	0.447214	2.8	0.447214	4	0	4	0	4.2	0.447214	4	0.707107
346		2.75	0.5	2.5	0.57735	2.2	0.447214	3	0.707107	2.6	0.547723	4.4	0.547723	3.33333	0.816497	3.6	0.894427	2.6	1.81659
347		3	0	3	0.816497	2.8	0.447214	3.2	0.447214	3	0	4.6	0.547723	4	0.632456	4.2	0.447214	3.2	1.30384
348		2.5	0.57735	2.5	0.57735	2	0	2.6	0.547723	2	0	2.8	1.09545	2.66667	1.50555	4	0	3.8	1.09545
349		3	0	2	0	2.2	0.447214	3	0.707107	2.8	0.447214	4	1.22474	4	0	2	1.22474	2.4	1.94936
350		2.75	0.5	2.75	0.5	2.8	0.447214	3.4	0.894427	2.6	0.547723	3.8	0.447214	3.66667	0.816497	3.4	0.547723	3.6	0.894427
351		3	0	2.25	0.5	2.2	0.447214	3.6	0.547723	2.4	0.547723	4	0	3.16667	0.983192	3.2	0.83666	2.6	1.51658
352		2.75	0.5	3	0	2.4	0.894427	3.6	0.547723	2.6	0.547723	4	0	3.5	0.83666	3.8	0.447214	3	1.41421
353		3	0	2.75	0.5	2.6	0.894427	3.6	0.547723	3	0	4.4	0.547723	4.16667	0.408248	4	0	3.2	2.04939
354		3	0	2.5	0.57735	2.2	0.447214	3.2	0.83666	2.4	0.547723	4.4	0.547723	4	1.09545	3.6	0.894427	3.2	1.64317
355		3.25	0.5	3.25	0.5	2.4	0.547723	3.4	0.547723	3	0.707107	3.4	0.547723	3.33333	0.516398	3.8	0.447214	3.8	1.09545
356		3	0	2.75	0.5	2.6	0.547723	3.4	0.547723	3	0	3.8	0.447214	3.66667	0.816497	3.8	0.447214	4.2	0.447214
357		2.25	0.957427	2.5	1	2	0	3	0	2.8	0.447214	3.4	0.894427	4	0.632456	3.6	1.14018	4	0.707107
358		3	0	2.5	0.57735	2.4	0.547723	2.6	0.547723	2.8	0.447214	4	1.22474	3.66667	0.816497	2	1.22474	2	1.41421
359		3	0	3.25	0.5	2.8	0.447214	3.8	0.447214	2.6	0.547723	3.8	0.447214	3.66667	0.816497	3.2	1.30384	3.4	1.34164
360		3	0	2.75	0.5	2	0	3.8	0.447214	3.2	0.447214	3.4	0.547723	4	0	3.2	0.83666	3.2	1.09545
361		3	0	2.5	0.57735	2	0	4	0	2.8	0.447214	4	0	4	0	3	0.707107	3.2	1.09545
362		3	0	2.5	0.57735	2	0	3.8	0.447214	2.6	0.547723	4	0	4.16667	0.408248	3.6	0.547723	3.6	0.547723
363		3	0	2.75	0.5	2	0	3.6	0.547723	2.6	0.547723	3.4	0.547723	4	0	3.2	0.83666	3.2	0.83666
364		3	0	2.25	0.5	2.2	0.447214	4	0	3	0	4	0	4.16667	0.752773	4.2	0.447214	4	0
365		3	0	2.25	0.5	3	0	4	0	3	0	4	0	4.33333	0.816497	4	0	4.6	0.547723
366		3	0	2.25	0.5	2	0	4	0	3.6	0.547723	3.4	0.547723	4	0	3.6	0.547723	4	0
367		3	0	2.25	0.5	2	0	3.6	0.547723	2.6	0.547723	3.4	0.547723	4	0	3.6	0.547723	4.4	0.547723
368		3	0	3	0	4	0	3.8	0.447214	3.4	0.547723	4.2	0.447214	4.16667	0.408248	4.6	0.547723	4.2	0.447214
369		3	0	2.5	0.57735	2	0	3.8	0.447214	3.4	0.547723	4	0	3.83333	0.408248	3.4	0.894427	4	0
370		3	0	2.5	0.57735	2	0	3.8	0.447214	3.4	0.547723	4	0	4.16667	0.408248	3.6	0.547723	4.2	0.447214
371		3	0	2.75	0.5	3	0	3.8	0.447214	3.2	0.83666	4	0	4	0	3.6	0.547723	4.2	0.447214
372		3	0	2.25	0.5	2	0	3.2	0.447214	3	0	4	0	4	0	3.4	0.547723	3.8	0.83666
373		3	0	2.5	0.57735	3	0	4	0	2.8	0.447214	4	0	4	0	3.6	0.547723	4.2	0.447214
374		3	0	1.75	0.5	2	0	2.6	0.547723	2	0	3.2	0.447214	3.83333	0.408248	2.8	0.83666	3.2	1.30384
375		3	0	2.25	0.5	2	0	3.6	0.547723	2.8	0.447214	4	0	4	0	3.4	0.894427	4.2	0.447214
376		3	0	2	0	2	0	3.6	0.547723	2.2	0.447214	3.8	0.447214	4.16667	0.408248	3.2	0.447214	3.8	1.09545
377		3.25	0.5	2.25	0.5	2	0	3.8	0.447214	2.6	0.547723	3.4	0.894427	3.66667	0.516398	3.4	0.894427	3.6	0.894427
378		3	0	2.5	0.57735	2	0	3.8	0.447214	2.6	0.547723	4	0	4	0	3.8	0.447214	3.8	0.83666
379		3	0	3	0	3	0	3.8	0.447214	2.4	0.547723	3.8	0.447214	3.83333	0.408248	3.6	0.547723	3.8	1.09545
380		1.75	0.5	1.5	0.57735	1.6	0.547723	2.2	1.09545	1.8	0.447214	2.2	0.447214	2.33333	0.516398	2.2	0.447214	2.6	0.894427
381		2	0	2.25	0.5	2	0	2.8	0.447214	2.8	0.447214	4.2	0.83666	3.16667	0.983192	3	0	3.8	0.83666
382		2	0	2	0	2	0	2.8	0.447214	2.4	0.547723	3.2	1.09545	3	0.632456	2.8	0.83666	3.6	0.547723
383		2.25	0.5	2.75	0.5	2	0	1.8	0.447214	2.4	0.547723	2	0	2	0	2.8	1.09545	3.2	1.09545
384		3	0	2	0	2	0	3	0	2	0	3.4	0.547723	3.66667	0.516398	3.2	0.447214	3.6	0.547723
385		2.5	1	2.5	1	3	0	2.8	0.83666	3.2	0.83666	3	0	3.5	0.83666	3.2	0.447214	3.8	0.83666
386		2	1.41421	2	1.41421	4	0	2.8	1.64317	3.4	1.34164	4.2	1.78885	2.5	1.76068	4.2	1.78885	2.4	1.94936
387		2.25	0.5	2	0	2	0	3	0	2	0	3	0	3.16667	0.408248	3.2	0.447214	4	0.707107
388		2.25	0.5	2	0	2	0	2.6	0.547723	2.6	0.547723	2.8	1.30384	4.16667	0.983192	3	1.22474	4.4	0.547723
389		3	0	2.25	0.5	2	0	3	0	2.4	0.547723	4	0	2.66667	1.0328	1.8	1.30384	2.6	1.51658
390		2.25	0.5	2.5	0.57735	2	0	3	0	2.4	0.547723	2.8	0.83666	3.16667	0.752773	3	0	3.6	0.547723
391		3	0	2.25	0.5	2	0	3	0	2.4	0.547723	2.8	0.447214	3.5	0.547723	3	0	4	0
392		2.5	0.57735	2.5	0.57735	3	0	2.4	0.547723	2.6	0.547723	3.2	0.447214	3.16667	0.983192	3.6	0.547723	3.6	0.547723
393		2.25	0.5	2.5	0.57735	2	0	2.2	0.447214	2.6	0.547723	3.4	0.894427	2.83333	0.752773	3.2	0.83666	2.8	0.447214
394		2	0	2	0	3	0	2.8	0.447214	2	0	2	0	3	0.894427	3	0.707107	2.8	0.447214
395		2.75	0.5	2	0	2	0	2.2	0.447214	2.4	0.547723	2.2	0.447214	2.5	0.547723	2.8	0.83666	3.6	0.894427
396		3	0	3	0	3	0	3	0	3	0	4.6	0.547723	4.33333	0.516398	4.4	0.547723	4.2	0.447214
397		2.5	0.57735	2.25	0.5	3	0	3	0	2.8	0.447214	4.6	0.547723	4.16667	0.408248	4.4	0.547723	4.2	0.447214
398		2.75	0.5	3	0	3	0	2.8	0.447214	3	0	3.8	0.447214	3.5	0.547723	3.4	0.547723	4	0
399		2.25	0.5	2.25	0.5	3	0	3	0	2.4	0.547723	3.8	0.447214	3.33333	1.0328	3	0.707107	3.2	0.83666
400		2.5	0.57735	1.75	0.5	1.8	0.447214	3	0	1.6	0.547723	2.6	0.547723	2	0.894427	1.2	0.447214	2.2	1.30384
401		2.75	0.5	1.75	0.5	2.2	0.447214	3	0	2.2	0.447214	4	0	2.83333	0.752773	2	0.707107	3.2	0.83666
402		2.5	0.57735	2	0	2	0	3	0	2.4	0.547723	4	0	2.83333	1.16905	2.2	0.447214	3.6	0.547723
403		2.5	0.57735	1	0	1.4	0.894427	2.4	0.547723	1.4	0.894427	2	0	1.66667	0.816497	1	0	2.4	1.34164
404		2.5	1	1	0	1	0	2.2	1.09545	1	0	2.2	0.83666	1.5	0.547723	1	0	2	1.22474
405		2.25	0.5	1.75	0.5	1.6	0.547723	2.6	0.547723	1.6	0.547723	2.6	0.547723	1.83333	0.752773	1.6	1.34164	2.75	0.5
406		2.75	0.5	2	0	2	0	3	0	2.2	0.83666	3	0.707107	2.5	1.3784	1.6	0.894427	2.4	1.34164
407		2.25	0.957427	1.75	0.5	1.6	0.547723	3	0	1.2	0.447214	3.2	0.447214	2	1.26491	1.6	0.547723	4	0.707107
408		2.5	0.57735	2	0	1.6	0.547723	3	0	1.8	0.447214	3	0.707107	2.33333	1.36626	1.6	0.894427	4	0.707107
409		2.5	0.57735	2.25	0.5	2.2	0.447214	3	0	2.2	0.447214	3.4	0.547723	2.66667	1.0328	1.2	0.447214	2.4	1.34164
410		2.75	0.5	2.25	0.5	2	0	3.4	0.547723	2.6	0.547723	4	0	3.66667	0.816497	3	0.707107	4.4	0.547723
411		1.5	1	1	0	1	0	1	0	1.4	0.894427	2.6	1.34164	1.16667	0.408248	1	0	2.2	1.64317
412		1.25	0.5	1.5	0.57735	1	0	2.6	0.547723	1	0	1.6	0.547723	1.5	0.547723	1	0	1.8	0.83666
413		3	0	2.25	0.5	2	0	2.4	0.547723	1.2	0.447214	3.2	0.83666	2.66667	1.0328	1.6	0.894427	3.4	0.547723
414		2.75	0.5	2	0	1.6	0.547723	2.4	0.547723	1.6	0.547723	3	0.707107	2.33333	0.516398	1	0	2.2	1.30384
415		3	0	2.25	0.5	2	0	3	0	2.4	0.547723	3.4	0.547723	2.5	1.3784	1.6	0.894427	3.4	0.547723
416		2.5	0.57735	2	0	2	0	3	0	2	1	3.2	0.447214	2.5	1.22474	1.6	0.547723	3.8	0.447214
417		2.25	0.957427	1.5	0.57735	2	0	3.2	0.447214	1.4	0.547723	2.8	0.447214	2.33333	1.36626	1.4	0.547723	2.4	1.34164
418		2.25	0.5	2	0	2	0	3	0	1.6	0.547723	2.8	0.447214	2	1.26491	1	0	2.4	1.34164
419		2.5	0.57735	2.75	0.5	2	0	3	0	2.2	0.447214	3.6	0.547723	2.66667	1.21106	2.4	0.547723	4	0
420		2.5	0.57735	2.75	0.5	2.6	0.547723	2.6	0.547723	2.4	0.547723	3	0	3	0	3.2	0.447214	3	0
421		3.25	0.5	3	0	2.8	0.447214	3	0	3	0	3	0	3	0	3	0	3	0
422		3.25	0.5	3	0.816497	2.6	0.547723	2.8	0.447214	3	0	3.4	0.894427	10.5	15.9342	3.8	0.447214	4	0
423		2.75	0.5	2.75	0.5	2.6	0.547723	3	0	2.6	0.547723	3.2	0.447214	3.16667	0.752773	3.4	0.547723	3.4	0.547723
424		2.25	0.5	2.75	0.5	2.6	0.547723	2.2	0.447214	2.8	0.447214	3.2	0.447214	3.5	0.547723	3	0	3.4	0.547723
425		3	0	3	0	2.8	0.447214	3	0	2.8	0.447214	4	0	3.83333	0.408248	3.8	0.447214	4	0.707107
426		2.25	0.5	2	0	2.4	0.547723	2.2	0.447214	2.4	0.547723	2.8	0.447214	3.16667	0.408248	2.8	1.09545	3.6	0.894427
427		3	0	3	0	3	0	3	0	3	0	3.4	0.547723	3.16667	0.408248	3.4	0.547723	3.2	0.447214
428		3	0	2.5	0.57735	2.8	0.447214	2.4	0.547723	2.6	0.547723	3.8	0.447214	3.83333	0.408248	3.4	0.547723	3.8	0.447214
429		3	0	3	0	2.6	0.547723	2.8	0.447214	2.8	0.447214	3.2	1.30384	3.5	0.83666	3.8	0.83666	3.6	0.547723
430		3	0	3	0	3	0	3	0	3	0	4	0	4	0	4	0	4	0
431		3	0	2.75	0.5	2.6	0.547723	3	0	2.2	0.447214	3.4	0.547723	3.66667	0.516398	3.2	0.83666	3.6	0.547723
432		2.75	0.5	2.75	0.5	2.6	0.547723	3	0	2.8	0.447214	3.6	0.547723	3.83333	0.408248	3.6	0.547723	3	0
433		2.75	0.5	3	0	2.8	0.447214	2.8	0.447214	3	0	3.4	0.547723	3.16667	0.752773	3.2	0.83666	3.4	0.547723
434		3	0	3	0	3	0	2.8	0.83666	3	0	3.8	0.447214	3.66667	0.516398	3.6	0.547723	3.4	0.547723
435		3	0	3	0	3	0	3	0	3	0	3.8	0.447214	3.33333	0.516398	3.6	0.547723	3.8	0.447214
436		2.75	0.5	2.75	0.5	2.8	0.447214	3	0.707107	3	0	3.4	0.894427	3.33333	1.0328	4	0.707107	4	0
437		2.5	0.57735	2.25	0.5	2.2	0.447214	2.6	0.547723	2.2	0.447214	3.4	0.547723	3.33333	0.516398	3.4	0.547723	3.6	1.14018
438		2.75	0.5	2.5	0.57735	2.6	0.547723	2.8	0.447214	3	0	3.6	0.547723	3.16667	0.408248	3.4	0.547723	3.8	0.447214
439		2.75	0.5	3	0	2.6	0.547723	2.8	0.447214	2.8	0.447214	3.8	0.447214	3.5	0.547723	3.4	0.547723	3.6	0.547723
440		2.75	0.5	2.5	0.57735	2.6	0.547723	2.8	0.447214	3	0	3.6	0.547723	3.16667	0.408248	3.4	0.547723	3.8	0.447214
